# Supplementary material for: Phase 1b trial of anti-EGFR antibody JMT101 and Osimertinib in EGFR exon 20 insertion-positive non-small-cell lung cancer
Source: Nat Commun. 2023 Jun 12;14:3468. doi: 10.1038/s41467-023-39139-4 (PMC10261012; doi:10.1038/s41467-023-39139-4)
Supplement: Supplementary file 4 — Source Data [file 41467_2023_39139_MOESM4_ESM.xlsx]

## Sheet: Fig 2
Figure 2a					Figure 2b
id	change（%）	aachange	Region		id	The time interval between first dose and first PR (month)	The time interval between first dose and confirmed PR (month)	Treatment duration (month)
1011	-25	S768_D770dup	Near Loop Region(767-772)		1042	0.85421	.	0.46
4010	-41.5	NA	Not Detected		5012	0.75565	.	0.5257
6009	-18.8	N771_P772insT	Near Loop Region(767-772)		1052	2.46407	.	0.9199
1058	-40.8	H773dup	Far Loop Region(773-775)		6007	0.88706	1.87269	1.8398
5014	4.5	A767_V769dup	Near Loop Region(767-772)		16001	0.85421	1.80698	2.2998
7012	-57.1	H773_V774dup	Far Loop Region(773-775)		14004	2.82546	.	2.2998
1057	-8.6	H773delinsQY	Far Loop Region(773-775)		12009	0.82136	1.74127	2.3326
8007	-12.8	A767_V769dup	Near Loop Region(767-772)		5008	0.88706	.	2.7598
6010	-63.5	H773_V774insAH	Far Loop Region(773-775)		1031	1.74127	.	2.7926
1054	-25.8	A767_V769dup	Near Loop Region(767-772)		4012	0.88706	1.97125	2.924
1055	-25.8	P772_H773dup	Near Loop Region(767-772)		4001	1.74127	2.92402	2.9897
12016	-47.1	A763_Y764insFQEA	Helical Region(761-766)		1035	0.85421	2.69405	3.6468
4012	-56.3	S768_D770dup	Near Loop Region(767-772)		2001	2.69405	4.46817	3.8768
8006	-33.9	A767_V769dup	Near Loop Region(767-772)		11004	1.90554	3.67967	4.2382
12015	-58.3	D770delinsEK	Near Loop Region(767-772)		14005	2.95688	3.8768	4.4025
1053	-61	D770_N771insY	Near Loop Region(767-772)		10006	0.91992	2.75975	4.4025
8005	-56.6	S768_D770dup	Near Loop Region(767-772)		3004	0.85421	1.80698	4.6324
8004	-26.5	S768_D770dup	Near Loop Region(767-772)		6002	0.72279	2.75975	4.6653
5013	-7.7	P772_H773dup	Near Loop Region(767-772)		1058	2.00411	.	5.2567
2004	-18.4	A763_Y764insFQEA	Helical Region(761-766)		1028	0.88706	1.80698	5.2895
4011	-44.2	D770_P772dup	Near Loop Region(767-772)		7012	0.85421	2.92402	5.3224
5012	-36.8	P772_H773insL	Near Loop Region(767-772)		6010	2.52977	4.10678	5.5195
12013	-9.3	A767_V769dup	Near Loop Region(767-772)		1053	0.85421	1.77413	5.5195
12014	-33.3	N771delinsRRH	Near Loop Region(767-772)		12016	0.88706	2.03696	5.6181
1049	-13.9	S768_D770dup	Near Loop Region(767-772)		1057	4.82957	.	5.8809
1048	5.4	H773_V774dup	Far Loop Region(773-775)		12014	0.91992	.	6.078
10010	-6.5	H773_V774dup	Far Loop Region(773-775)		1051	2.89117	4.73101	6.4394
6008	-73.1	A767_V769dup	Near Loop Region(767-772)		7002	0.88706	3.154	6.4394
2002	-26.8	H773_V774insY	Far Loop Region(773-775)		10004	0.88706	2.7269	6.6694
6007	-62.5	A763_Y764insFQEA	Helical Region(761-766)		4008	2.43121	.	6.7351
12012	-12.5	NA	Not Detected		7003	2.52977	4.86242	6.768
7009	-23.1	S768_D770dup	Near Loop Region(767-772)		7005	0.85421	2.7269	6.9651
10009	-17.5	N771delinsKG	Near Loop Region(767-772)		8006	0.88706	2.7269	7.0308
4007	-8.3	A767_V769dup	Near Loop Region(767-772)		8005	1.05133	2.85832	7.1294
12009	-49.7	A767_V769dup	Near Loop Region(767-772)		1038	1.77413	3.61396	7.3265
11003	-18.2	P772_H773dup	Near Loop Region(767-772)		6008	0.82136	1.87269	7.7864
10008	-20.6	H773dup	Far Loop Region(773-775)		12011	0.75565	1.67556	7.885
4006	-14	NA	Not Detected		4011	3.48255	5.4538	7.9836
11002	-14.3	S768_D770dup	Near Loop Region(767-772)		7007	2.7269	4.63244	8.0164
14004	-39.3	H773dup	Far Loop Region(773-775)		4003	0.95277	1.87269	8.2464
1046	-15.8	A767_V769dup	Near Loop Region(767-772)		12005	0.85421	2.89117	8.2793
10006	-39	N771delinsGY	Near Loop Region(767-772)		4010	2.7269	5.55236	8.5749
6006	-25.5	S768_D770dup	Near Loop Region(767-772)		1021	0.95277	1.87269	9.2649
14003	-15.9	N771_P772insNN	Near Loop Region(767-772)		7006	2.00411	3.35113	11.0719
1041	-45.8	S768_D770dup	Near Loop Region(767-772)		12004	1.77413	2.69405	11.5318
1040	-54.8	N771delinsGD	Near Loop Region(767-772)		1044	0.85421	2.75975	12.1889
5008	-42.2	S768_D770dup	Near Loop Region(767-772)		1041	0.88706	2.69405	12.1889
1039	-16.7	A767_V769dup	Near Loop Region(767-772)		1040	2.82546	3.74538	12.6817
1038	-41.6	A767_V769dup	Near Loop Region(767-772)		12003	0.91992	2.92402	13.1417
4004	-21.1	D770_N771delinsGGT	Near Loop Region(767-772)		10001	0.88706	2.7269	13.5688
10001	-70.6	A763_Y764insFQEA	Helical Region(761-766)		1037	2.69405	3.61396	13.9302
4003	-61	N771delinsAH	Near Loop Region(767-772)		6001	0.88706	1.80698	16.5914
1037	-50	N771_P772insGNN	Near Loop Region(767-772)		1025	0.88706	2.82546	17.9713
8003	-26.7	A767_V769dup	Near Loop Region(767-772)		7001	0.88706	1.80698	18.8583
8002	-27	S768_D770dup	Near Loop Region(767-772)
14001	-28.2	N771_H773dup	Near Loop Region(767-772)
7006	-36.4	A767_V769dup	Near Loop Region(767-772)
12005	-44.8	P772_H773dup	Near Loop Region(767-772)
1031	-35.1	D770_N771delDinsGG	Near Loop Region(767-772)
6001	-52.3	H773delinsYNPY	Far Loop Region(773-775)
1030	-4.3	NA	Not Detected
4001	-46.8	A767_V769dup	Near Loop Region(767-772)
5007	-18.9	A767_V769dup	Near Loop Region(767-772)
5001	-26.1	P772_H773delinsHNPY	Near Loop Region(767-772)
1027	-7.4	H773dup	Far Loop Region(773-775)
7001	-79.7	N771_H773dup	Near Loop Region(767-772)
1021	-46.9	N771_H773dup	Near Loop Region(767-772)
1018	-17.6	A767_V769dup	Near Loop Region(767-772)
2001	-34	A767_V769dup	Near Loop Region(767-772)
15004	0	N771delinsGY	Near Loop Region(767-772)
2003	-12.9	S768_D770dup	Near Loop Region(767-772)
12008	9.3	S768_D770dup	Near Loop Region(767-772)
10005	-26.9	A767_V769dup	Near Loop Region(767-772)
1029	-13.8	S768_D770dup	Near Loop Region(767-772)
15001	-14.3	H773_V774insPHPH	Far Loop Region(773-775)
1052	-45.2	A767_V769dup	Near Loop Region(767-772)
12003	-53.5	S768_V769insLDS	Near Loop Region(767-772)
2005	-22.5	D770_N771insGF	Near Loop Region(767-772)
6005	-26.1	A767_V769dup	Near Loop Region(767-772)
7003	-35.4	S768_D770dup	Near Loop Region(767-772)
3007	-10	N771_H773dup	Near Loop Region(767-772)
3004	-52.6	S768_D770dup	Near Loop Region(767-772)
1050	-25.9	H773dup	Far Loop Region(773-775)
10007	-27.7	D770_N771insG	Near Loop Region(767-772)
7007	-72.2	A767_V769dup	Near Loop Region(767-772)
7005	-37	S768_D770dup	Near Loop Region(767-772)
1044	-54.4	H773_V774insANPH	Far Loop Region(773-775)
10004	-53.2	S768_D770dup	Near Loop Region(767-772)
4008	-45.2	A767_V769dup	Near Loop Region(767-772)
11004	-34.5	S768_D770dup	Near Loop Region(767-772)
10011	-19.6	S768_D770dup	Near Loop Region(767-772)
1015	-4	A767_V769dup	Near Loop Region(767-772)
5006	28.9	N771_H773dup	Near Loop Region(767-772)
1028	-35.4	A767_V769dup	Near Loop Region(767-772)
7004	-26.4	S768_D770dup	Near Loop Region(767-772)
12007	-5.2	P772_H773dup	Near Loop Region(767-772)
1042	-51.7	A767_V769dup	Near Loop Region(767-772)
1035	-50	A767_V769dup	Near Loop Region(767-772)
7002	-35.5	A767_V769dup	Near Loop Region(767-772)
12002	-26.8	A767_V769dup	Near Loop Region(767-772)
12004	-44.6	N771_P772insG	Near Loop Region(767-772)
6002	-32	S768_D770dup	Near Loop Region(767-772)
4009	6.6	A767_V769dup	Near Loop Region(767-772)
16001	-47.8	A767_V769dup	Near Loop Region(767-772)
1043	-21.1	A767_V769dup	Near Loop Region(767-772)
12010	-4	NA	Not Detected
1047	-20	A767_V769dup	Near Loop Region(767-772)
12011	-51.6	A767_V769dup	Near Loop Region(767-772)
1045	-3.7	P772_H773dup	Near Loop Region(767-772)
14005	-48.1	N771_H773dup	Near Loop Region(767-772)
14002	-20.2	S768_D770dup	Near Loop Region(767-772)
10012	-22.1	A767_V769dup	Near Loop Region(767-772)
1025	-68.1	A767_V769dup	Near Loop Region(767-772)
1051	-55.1	A767_V769dup	Near Loop Region(767-772)
5011	-14.3	S768_D770dup	Near Loop Region(767-772)
3003	-27.6	A767_V769dup	Near Loop Region(767-772)
15003	NE	A767_V769dup	Near Loop Region(767-772)
5003	NE	A767_V769dup	Near Loop Region(767-772)
5010	NE	A767_V769dup	Near Loop Region(767-772)
10002	NE	S768_D770dup	Near Loop Region(767-772)
13004	NE	P772_H773dup	Near Loop Region(767-772)

## Sheet: Fig 3
Figure 3
Subject ID	ID	Group	Parameter	Parameter	Value	Censored	event or description of censored
JMT101-CSP-001-106-14001	14001	B2	Progression Free Survival (months) (IRC)	PFS_IRC	10.0205	1	LAST ASSESSMENT DATE
JMT101-CSP-001-106-14002	14002	B2	Progression Free Survival (months) (IRC)	PFS_IRC	9.92197	0	PROGRESSION.NOT CENSORED AT TIME OF THE FIRST DATE OF PROGRESSION
JMT101-CSP-001-106-14003	14003	B2	Progression Free Survival (months) (IRC)	PFS_IRC	3.58111	1	LAST ASSESSMENT DATE
JMT101-CSP-001-106-14004	14004	B2	Progression Free Survival (months) (IRC)	PFS_IRC	2.85832	1	LAST ASSESSMENT DATE
JMT101-CSP-001-106-14005	14005	B2	Progression Free Survival (months) (IRC)	PFS_IRC	4.79671	0	PROGRESSION.NOT CENSORED AT TIME OF THE FIRST DATE OF PROGRESSION
JMT101-CSP-001-12-06001	6001	B2	Progression Free Survival (months) (IRC)	PFS_IRC	16.5914	1	LAST ASSESSMENT DATE
JMT101-CSP-001-12-06002	6002	B2	Progression Free Survival (months) (IRC)	PFS_IRC	4.63244	0	PROGRESSION.NOT CENSORED AT TIME OF THE FIRST DATE OF PROGRESSION
JMT101-CSP-001-12-06005	6005	B2	Progression Free Survival (months) (IRC)	PFS_IRC	9.95483	0	DEATH
JMT101-CSP-001-12-06006	6006	B2	Progression Free Survival (months) (IRC)	PFS_IRC	2.79261	1	COMPLETED.CENCORED AT TIME OF LAST SURVIVAL DATE
JMT101-CSP-001-12-06007	6007	B2	Progression Free Survival (months) (IRC)	PFS_IRC	1.90554	1	COMPLETED.CENCORED AT TIME OF LAST SURVIVAL DATE
JMT101-CSP-001-12-06008	6008	B2	Progression Free Survival (months) (IRC)	PFS_IRC	8.21355	0	PROGRESSION.NOT CENSORED AT TIME OF THE FIRST DATE OF PROGRESSION
JMT101-CSP-001-12-06009	6009	B2	Progression Free Survival (months) (IRC)	PFS_IRC	5.8152	1	LAST ASSESSMENT DATE
JMT101-CSP-001-12-06010	6010	B2	Progression Free Survival (months) (IRC)	PFS_IRC	5.97947	1	LAST ASSESSMENT DATE
JMT101-CSP-001-133-11002	11002	B2	Progression Free Survival (months) (IRC)	PFS_IRC	0.854209	1	LAST ASSESSMENT DATE
JMT101-CSP-001-133-11003	11003	B2	Progression Free Survival (months) (IRC)	PFS_IRC	8.6078	1	LAST ASSESSMENT DATE
JMT101-CSP-001-133-11004	11004	B2	Progression Free Survival (months) (IRC)	PFS_IRC	4.82957	0	PROGRESSION.NOT CENSORED AT TIME OF THE FIRST DATE OF PROGRESSION
JMT101-CSP-001-141-12002	12002	B2	Progression Free Survival (months) (IRC)	PFS_IRC	6.76797	0	PROGRESSION.NOT CENSORED AT TIME OF THE FIRST DATE OF PROGRESSION
JMT101-CSP-001-141-12003	12003	B2	Progression Free Survival (months) (IRC)	PFS_IRC	14.2587	0	DEATH
JMT101-CSP-001-141-12004	12004	B2	Progression Free Survival (months) (IRC)	PFS_IRC	8.21355	0	PROGRESSION.NOT CENSORED AT TIME OF THE FIRST DATE OF PROGRESSION
JMT101-CSP-001-141-12005	12005	B2	Progression Free Survival (months) (IRC)	PFS_IRC	13.9959	0	DEATH
JMT101-CSP-001-141-12007	12007	B2	Progression Free Survival (months) (IRC)	PFS_IRC	3.154	0	PROGRESSION.NOT CENSORED AT TIME OF THE FIRST DATE OF PROGRESSION
JMT101-CSP-001-141-12008	12008	B2	Progression Free Survival (months) (IRC)	PFS_IRC	1.90554	0	DEATH
JMT101-CSP-001-141-12009	12009	B2	Progression Free Survival (months) (IRC)	PFS_IRC	3.28542	1	COMPLETED.CENCORED AT TIME OF LAST SURVIVAL DATE
JMT101-CSP-001-141-12010	12010	B2	Progression Free Survival (months) (IRC)	PFS_IRC	4.56674	0	PROGRESSION.NOT CENSORED AT TIME OF THE FIRST DATE OF PROGRESSION
JMT101-CSP-001-141-12011	12011	B2	Progression Free Survival (months) (IRC)	PFS_IRC	6.40657	0	PROGRESSION.NOT CENSORED AT TIME OF THE FIRST DATE OF PROGRESSION
JMT101-CSP-001-141-12012	12012	B2	Progression Free Survival (months) (IRC)	PFS_IRC	0.821355	1	COMPLETED.CENCORED AT TIME OF LAST SURVIVAL DATE
JMT101-CSP-001-141-12013	12013	B2	Progression Free Survival (months) (IRC)	PFS_IRC	6.43943	1	COMPLETED.CENCORED AT TIME OF LAST SURVIVAL DATE
JMT101-CSP-001-141-12014	12014	B2	Progression Free Survival (months) (IRC)	PFS_IRC	7.35934	0	DEATH
JMT101-CSP-001-141-12015	12015	B2	Progression Free Survival (months) (IRC)	PFS_IRC	6.57084	1	LAST ASSESSMENT DATE
JMT101-CSP-001-141-12016	12016	B2	Progression Free Survival (months) (IRC)	PFS_IRC	5.58522	1	LAST ASSESSMENT DATE
JMT101-CSP-001-144-15001	15001	B2	Progression Free Survival (months) (IRC)	PFS_IRC	13.5031	0	DEATH
JMT101-CSP-001-144-15003	15003	B2	Progression Free Survival (months) (IRC)	PFS_IRC	1.05133	1	COMPLETED.CENCORED AT TIME OF LAST SURVIVAL DATE
JMT101-CSP-001-144-15004	15004	B2	Progression Free Survival (months) (IRC)	PFS_IRC	3.05544	0	DEATH
JMT101-CSP-001-145-16001	16001	B2	Progression Free Survival (months) (IRC)	PFS_IRC	3.38398	0	PROGRESSION.NOT CENSORED AT TIME OF THE FIRST DATE OF PROGRESSION
JMT101-CSP-001-20-02001	2001	B2	Progression Free Survival (months) (IRC)	PFS_IRC	4.92813	0	DEATH
JMT101-CSP-001-20-02002	2002	B2	Progression Free Survival (months) (IRC)	PFS_IRC	8.01643	1	LAST ASSESSMENT DATE
JMT101-CSP-001-20-02003	2003	B2	Progression Free Survival (months) (IRC)	PFS_IRC	2.75975	0	DEATH
JMT101-CSP-001-20-02004	2004	B2	Progression Free Survival (months) (IRC)	PFS_IRC	4.99384	1	COMPLETED.CENCORED AT TIME OF LAST SURVIVAL DATE
JMT101-CSP-001-20-02005	2005	B2	Progression Free Survival (months) (IRC)	PFS_IRC	2.95688	0	DEATH
JMT101-CSP-001-24-07001	7001	B2	Progression Free Survival (months) (IRC)	PFS_IRC	18.037	1	LAST ASSESSMENT DATE
JMT101-CSP-001-24-07002	7002	B2	Progression Free Survival (months) (IRC)	PFS_IRC	6.86653	0	PROGRESSION.NOT CENSORED AT TIME OF THE FIRST DATE OF PROGRESSION
JMT101-CSP-001-24-07003	7003	B2	Progression Free Survival (months) (IRC)	PFS_IRC	14.5873	0	DEATH
JMT101-CSP-001-24-07004	7004	B2	Progression Free Survival (months) (IRC)	PFS_IRC	3.25257	0	PROGRESSION.NOT CENSORED AT TIME OF THE FIRST DATE OF PROGRESSION
JMT101-CSP-001-24-07005	7005	B2	Progression Free Survival (months) (IRC)	PFS_IRC	5.51951	0	PROGRESSION.NOT CENSORED AT TIME OF THE FIRST DATE OF PROGRESSION
JMT101-CSP-001-24-07006	7006	B2	Progression Free Survival (months) (IRC)	PFS_IRC	13.3388	1	LAST ASSESSMENT DATE
JMT101-CSP-001-24-07007	7007	B2	Progression Free Survival (months) (IRC)	PFS_IRC	8.44353	0	PROGRESSION.NOT CENSORED AT TIME OF THE FIRST DATE OF PROGRESSION
JMT101-CSP-001-24-07009	7009	B2	Progression Free Survival (months) (IRC)	PFS_IRC	1.31417	1	COMPLETED.CENCORED AT TIME OF LAST SURVIVAL DATE
JMT101-CSP-001-24-07012	7012	B2	Progression Free Survival (months) (IRC)	PFS_IRC	4.86242	1	LAST ASSESSMENT DATE
JMT101-CSP-001-32-03003	3003	B2	Progression Free Survival (months) (IRC)	PFS_IRC	8.31211	0	PROGRESSION.NOT CENSORED AT TIME OF THE FIRST DATE OF PROGRESSION
JMT101-CSP-001-32-03004	3004	B2	Progression Free Survival (months) (IRC)	PFS_IRC	3.64682	1	LAST ASSESSMENT DATE
JMT101-CSP-001-32-03007	3007	B2	Progression Free Survival (months) (IRC)	PFS_IRC	0.919918	1	LAST ASSESSMENT DATE
JMT101-CSP-001-47-01011	1011	B2	Progression Free Survival (months) (IRC)	PFS_IRC	9.82341	0	DEATH
JMT101-CSP-001-47-01015	1015	B2	Progression Free Survival (months) (IRC)	PFS_IRC	4.59959	0	PROGRESSION.NOT CENSORED AT TIME OF THE FIRST DATE OF PROGRESSION
JMT101-CSP-001-47-01018	1018	B2	Progression Free Survival (months) (IRC)	PFS_IRC	6.30801	0	DEATH
JMT101-CSP-001-47-01021	1021	B2	Progression Free Survival (months) (IRC)	PFS_IRC	9.65914	1	COMPLETED.CENCORED AT TIME OF LAST SURVIVAL DATE
JMT101-CSP-001-47-01025	1025	B2	Progression Free Survival (months) (IRC)	PFS_IRC	16.0657	0	PROGRESSION.NOT CENSORED AT TIME OF THE FIRST DATE OF PROGRESSION
JMT101-CSP-001-47-01027	1027	B2	Progression Free Survival (months) (IRC)	PFS_IRC	11.3676	0	DEATH
JMT101-CSP-001-47-01028	1028	B2	Progression Free Survival (months) (IRC)	PFS_IRC	5.74949	0	PROGRESSION.NOT CENSORED AT TIME OF THE FIRST DATE OF PROGRESSION
JMT101-CSP-001-47-01029	1029	B2	Progression Free Survival (months) (IRC)	PFS_IRC	9.49487	0	DEATH
JMT101-CSP-001-47-01030	1030	B2	Progression Free Survival (months) (IRC)	PFS_IRC	3.25257	1	COMPLETED.CENCORED AT TIME OF LAST SURVIVAL DATE
JMT101-CSP-001-47-01031	1031	B2	Progression Free Survival (months) (IRC)	PFS_IRC	1.77413	1	COMPLETED.CENCORED AT TIME OF LAST SURVIVAL DATE
JMT101-CSP-001-47-01035	1035	B2	Progression Free Survival (months) (IRC)	PFS_IRC	4.17248	0	PROGRESSION.NOT CENSORED AT TIME OF THE FIRST DATE OF PROGRESSION
JMT101-CSP-001-47-01037	1037	B2	Progression Free Survival (months) (IRC)	PFS_IRC	13.306	1	LAST ASSESSMENT DATE
JMT101-CSP-001-47-01038	1038	B2	Progression Free Survival (months) (IRC)	PFS_IRC	7.75359	1	COMPLETED.CENCORED AT TIME OF LAST SURVIVAL DATE
JMT101-CSP-001-47-01039	1039	B2	Progression Free Survival (months) (IRC)	PFS_IRC	6.40657	1	COMPLETED.CENCORED AT TIME OF LAST SURVIVAL DATE
JMT101-CSP-001-47-01040	1040	B2	Progression Free Survival (months) (IRC)	PFS_IRC	11.3676	1	LAST ASSESSMENT DATE
JMT101-CSP-001-47-01041	1041	B2	Progression Free Survival (months) (IRC)	PFS_IRC	11.2361	1	LAST ASSESSMENT DATE
JMT101-CSP-001-47-01042	1042	B2	Progression Free Survival (months) (IRC)	PFS_IRC	2.10267	0	PROGRESSION.NOT CENSORED AT TIME OF THE FIRST DATE OF PROGRESSION
JMT101-CSP-001-47-01043	1043	B2	Progression Free Survival (months) (IRC)	PFS_IRC	4.86242	0	PROGRESSION.NOT CENSORED AT TIME OF THE FIRST DATE OF PROGRESSION
JMT101-CSP-001-47-01044	1044	B2	Progression Free Survival (months) (IRC)	PFS_IRC	5.51951	0	PROGRESSION.NOT CENSORED AT TIME OF THE FIRST DATE OF PROGRESSION
JMT101-CSP-001-47-01045	1045	B2	Progression Free Survival (months) (IRC)	PFS_IRC	8.01643	0	PROGRESSION.NOT CENSORED AT TIME OF THE FIRST DATE OF PROGRESSION
JMT101-CSP-001-47-01046	1046	B2	Progression Free Survival (months) (IRC)	PFS_IRC	10.5791	1	LAST ASSESSMENT DATE
JMT101-CSP-001-47-01047	1047	B2	Progression Free Survival (months) (IRC)	PFS_IRC	7.45791	0	PROGRESSION.NOT CENSORED AT TIME OF THE FIRST DATE OF PROGRESSION
JMT101-CSP-001-47-01048	1048	B2	Progression Free Survival (months) (IRC)	PFS_IRC	1.44559	1	COMPLETED.CENCORED AT TIME OF LAST SURVIVAL DATE
JMT101-CSP-001-47-01049	1049	B2	Progression Free Survival (months) (IRC)	PFS_IRC	8.31211	1	OTHER.CENCORED AT TIME OF LAST ASSESSMENT
JMT101-CSP-001-47-01050	1050	B2	Progression Free Survival (months) (IRC)	PFS_IRC	1.67556	0	PROGRESSION.NOT CENSORED AT TIME OF THE FIRST DATE OF PROGRESSION
JMT101-CSP-001-47-01051	1051	B2	Progression Free Survival (months) (IRC)	PFS_IRC	6.86653	0	PROGRESSION.NOT CENSORED AT TIME OF THE FIRST DATE OF PROGRESSION
JMT101-CSP-001-47-01052	1052	B2	Progression Free Survival (months) (IRC)	PFS_IRC	2.82546	0	DEATH
JMT101-CSP-001-47-01053	1053	B2	Progression Free Survival (months) (IRC)	PFS_IRC	5.97947	1	LAST ASSESSMENT DATE
JMT101-CSP-001-47-01054	1054	B2	Progression Free Survival (months) (IRC)	PFS_IRC	5.15811	0	PROGRESSION.NOT CENSORED AT TIME OF THE FIRST DATE OF PROGRESSION
JMT101-CSP-001-47-01055	1055	B2	Progression Free Survival (months) (IRC)	PFS_IRC	4.86242	1	LAST ASSESSMENT DATE
JMT101-CSP-001-47-01057	1057	B2	Progression Free Survival (months) (IRC)	PFS_IRC	4.86242	1	LAST ASSESSMENT DATE
JMT101-CSP-001-47-01058	1058	B2	Progression Free Survival (months) (IRC)	PFS_IRC	3.94251	0	PROGRESSION.NOT CENSORED AT TIME OF THE FIRST DATE OF PROGRESSION
JMT101-CSP-001-84-10001	10001	B2	Progression Free Survival (months) (IRC)	PFS_IRC	12.7146	1	LAST ASSESSMENT DATE
JMT101-CSP-001-84-10004	10004	B2	Progression Free Survival (months) (IRC)	PFS_IRC	7.0308	0	PROGRESSION.NOT CENSORED AT TIME OF THE FIRST DATE OF PROGRESSION
JMT101-CSP-001-84-10005	10005	B2	Progression Free Survival (months) (IRC)	PFS_IRC	3.74538	0	DEATH
JMT101-CSP-001-84-10006	10006	B2	Progression Free Survival (months) (IRC)	PFS_IRC	4.86242	1	COMPLETED.CENCORED AT TIME OF LAST SURVIVAL DATE
JMT101-CSP-001-84-10007	10007	B2	Progression Free Survival (months) (IRC)	PFS_IRC	5.68378	0	PROGRESSION.NOT CENSORED AT TIME OF THE FIRST DATE OF PROGRESSION
JMT101-CSP-001-84-10008	10008	B2	Progression Free Survival (months) (IRC)	PFS_IRC	0.952772	1	COMPLETED.CENCORED AT TIME OF LAST SURVIVAL DATE
JMT101-CSP-001-84-10009	10009	B2	Progression Free Survival (months) (IRC)	PFS_IRC	4.82957	1	COMPLETED.CENCORED AT TIME OF LAST SURVIVAL DATE
JMT101-CSP-001-84-10010	10010	B2	Progression Free Survival (months) (IRC)	PFS_IRC	3.12115	1	COMPLETED.CENCORED AT TIME OF LAST SURVIVAL DATE
JMT101-CSP-001-84-10011	10011	B2	Progression Free Survival (months) (IRC)	PFS_IRC	4.04107	0	PROGRESSION.NOT CENSORED AT TIME OF THE FIRST DATE OF PROGRESSION
JMT101-CSP-001-84-10012	10012	B2	Progression Free Survival (months) (IRC)	PFS_IRC	3.90965	0	PROGRESSION.NOT CENSORED AT TIME OF THE FIRST DATE OF PROGRESSION
JMT101-CSP-001-9-08002	8002	B2	Progression Free Survival (months) (IRC)	PFS_IRC	8.93634	1	COMPLETED.CENCORED AT TIME OF LAST SURVIVAL DATE
JMT101-CSP-001-9-08003	8003	B2	Progression Free Survival (months) (IRC)	PFS_IRC	6.83368	0	DEATH
JMT101-CSP-001-9-08004	8004	B2	Progression Free Survival (months) (IRC)	PFS_IRC	2.92402	1	LAST ASSESSMENT DATE
JMT101-CSP-001-9-08005	8005	B2	Progression Free Survival (months) (IRC)	PFS_IRC	2.89117	1	LAST ASSESSMENT DATE
JMT101-CSP-001-9-08006	8006	B2	Progression Free Survival (months) (IRC)	PFS_IRC	2.75975	1	LAST ASSESSMENT DATE
JMT101-CSP-001-9-08007	8007	B2	Progression Free Survival (months) (IRC)	PFS_IRC	5.25667	0	DEATH
JMT101-CSP-001-96-04001	4001	B2	Progression Free Survival (months) (IRC)	PFS_IRC	4.76386	1	COMPLETED.CENCORED AT TIME OF LAST SURVIVAL DATE
JMT101-CSP-001-96-04003	4003	B2	Progression Free Survival (months) (IRC)	PFS_IRC	10.4476	1	COMPLETED.CENCORED AT TIME OF LAST SURVIVAL DATE
JMT101-CSP-001-96-04004	4004	B2	Progression Free Survival (months) (IRC)	PFS_IRC	4.79671	1	COMPLETED.CENCORED AT TIME OF LAST SURVIVAL DATE
JMT101-CSP-001-96-04006	4006	B2	Progression Free Survival (months) (IRC)	PFS_IRC	9.16632	0	PROGRESSION.NOT CENSORED AT TIME OF THE FIRST DATE OF PROGRESSION
JMT101-CSP-001-96-04007	4007	B2	Progression Free Survival (months) (IRC)	PFS_IRC	0.985626	1	COMPLETED.CENCORED AT TIME OF LAST SURVIVAL DATE
JMT101-CSP-001-96-04008	4008	B2	Progression Free Survival (months) (IRC)	PFS_IRC	4.76386	0	PROGRESSION.NOT CENSORED AT TIME OF THE FIRST DATE OF PROGRESSION
JMT101-CSP-001-96-04009	4009	B2	Progression Free Survival (months) (IRC)	PFS_IRC	0.887064	0	PROGRESSION.NOT CENSORED AT TIME OF THE FIRST DATE OF PROGRESSION
JMT101-CSP-001-96-04010	4010	B2	Progression Free Survival (months) (IRC)	PFS_IRC	8.11499	1	LAST ASSESSMENT DATE
JMT101-CSP-001-96-04011	4011	B2	Progression Free Survival (months) (IRC)	PFS_IRC	7.42505	1	LAST ASSESSMENT DATE
JMT101-CSP-001-96-04012	4012	B2	Progression Free Survival (months) (IRC)	PFS_IRC	4.17248	1	LAST ASSESSMENT DATE
JMT101-CSP-001-97-05001	5001	B2	Progression Free Survival (months) (IRC)	PFS_IRC	6.40657	1	COMPLETED.CENCORED AT TIME OF LAST SURVIVAL DATE
JMT101-CSP-001-97-05006	5006	B2	Progression Free Survival (months) (IRC)	PFS_IRC	2.66119	0	PROGRESSION.NOT CENSORED AT TIME OF THE FIRST DATE OF PROGRESSION
JMT101-CSP-001-97-05007	5007	B2	Progression Free Survival (months) (IRC)	PFS_IRC	0.919918	1	COMPLETED.CENCORED AT TIME OF LAST SURVIVAL DATE
JMT101-CSP-001-97-05008	5008	B2	Progression Free Survival (months) (IRC)	PFS_IRC	0.919918	1	COMPLETED.CENCORED AT TIME OF LAST SURVIVAL DATE
JMT101-CSP-001-97-05011	5011	B2	Progression Free Survival (months) (IRC)	PFS_IRC	8.24641	0	PROGRESSION.NOT CENSORED AT TIME OF THE FIRST DATE OF PROGRESSION
JMT101-CSP-001-97-05012	5012	B2	Progression Free Survival (months) (IRC)	PFS_IRC	0.788501	1	WITHDRAWAL.CENCORED AT TIME OF LAST ASSESSMENT
JMT101-CSP-001-97-05013	5013	B2	Progression Free Survival (months) (IRC)	PFS_IRC	4.69815	1	LAST ASSESSMENT DATE
JMT101-CSP-001-97-05014	5014	B2	Progression Free Survival (months) (IRC)	PFS_IRC	2.95688	1	LAST ASSESSMENT DATE
JMT101-CSP-001-142-13004	13004	B2	Progression Free Survival (months)	PFS	0.0328542	1	THE FIRST DISPOSITION DATE
JMT101-CSP-001-84-10002	10002	B2	Progression Free Survival (months)	PFS	2.33265	0	DEATH
JMT101-CSP-001-97-05003	5003	B2	Progression Free Survival (months)	PFS	0.0328542	1	WITHDRAWAL.CENCORED AT TIME OF LAST ASSESSMENT
JMT101-CSP-001-97-05010	5010	B2	Progression Free Survival (months)	PFS	0.0328542	1	THE FIRST DISPOSITION DATE

## Sheet: Fig 4 
Summary of next-generation sequencing results in blood samples from baseline (n=142), C2D1 (n=135), and PD (n=38). （Raw DNA-sequencing data from the study has been submitted to the China National Center for Bioinformation (http://bigd.big.ac.cn/) under the project number: PRJCA010856）
Patient ID	Collection point	Data_ID	Probe	Gene	chr	position	position_end	ref	alt	Transcript ID	Exon	CDS mutation	AA mutation	VAF	cosmic	Mutation_Load	PFS Time	BOR	TP53	EGFR_20ins_type	Baseline_brain_metastasis
01001	Pre	43340	86gene-180518	RB1	chr13	48947586	48947595	AGCAAGTGAT	-	NM_000321	exon12	c.1173_1182del	p.A392Nfs*6	0.81	-	3	2.79	SD	TP53mut	Near Loop Region(767-772)	Yes
01001	Pre	43340	86gene-180518	EGFR	chr7	55249013	55249013	-	GTC	NM_005228	exon20	c.2311_2312insGTC	p.N771delinsSH	5.43	COSM24434	3	2.79	SD	TP53mut	Near Loop Region(767-772)	Yes
01001	Pre	43340	86gene-180518	TP53	chr17	7578455	7578455	C	G	NM_000546	exon5	c.475G>C	p.A159P	1.89	COSM43836	3	2.79	SD	TP53mut	Near Loop Region(767-772)	Yes
01001	PD	47672	86gene-180518	TP53	chr17	7578455	7578455	C	G	NM_000546	exon5	c.475G>C	p.A159P	5.77	COSM43836	3	2.79	SD	TP53mut	Near Loop Region(767-772)	Yes
01001	PD	47672	86gene-180518	DDR2	chr1	162749957	162749957	G	C	NM_006182	exon18	c.2489G>C	p.S830T	2.59	-	3	2.79	SD	TP53mut	Near Loop Region(767-772)	Yes
01001	PD	47672	86gene-180518	BRCA1	chr17	41234460	41234460	C	G	NM_007294	exon12	c.4318G>C	p.E1440Q	1.9	-	3	2.79	SD	TP53mut	Near Loop Region(767-772)	Yes
01001	PD	47672	86gene-180518	EGFR	chr7	55249013	55249013	-	GTC	NM_005228	exon20	c.2311_2312insGTC	p.N771delinsSH	23.03	COSM24434	3	2.79	SD	TP53mut	Near Loop Region(767-772)	Yes
01001	PD	47672	86gene-180518	RB1	chr13	48947586	48947595	AGCAAGTGAT	-	NM_000321	exon12	c.1173_1182del	p.A392Nfs*6	2.83	-	3	2.79	SD	TP53mut	Near Loop Region(767-772)	Yes
01001	C2D1	44160	86gene-180518	EGFR	chr7	55249013	55249013	-	GTC	NM_005228	exon20	c.2311_2312insGTC	p.N771delinsSH	0.28	COSM24434	3	2.79	SD	TP53mut	Near Loop Region(767-772)	Yes
01002	Pre	43271	86gene-180518	EGFR		0	0					Amplification	/3.5			5	4.14	SD	TP53mut	Near Loop Region(767-772)	Yes
01002	Pre	43271	86gene-180518	PMS2		0	0					Amplification	/3.9			5	4.14	SD	TP53mut	Near Loop Region(767-772)	Yes
01002	Pre	43271	86gene-180518	RB1	chr13	48941715	48941716	CT	-	NM_000321	exon10	c.1027_1028del	p.L343Sfs*3	47.05	COSM6928170	5	4.14	SD	TP53mut	Near Loop Region(767-772)	Yes
01002	Pre	43271	86gene-180518	EGFR	chr7	55249002	55249002	-	CAGCGTGGA	NM_005228	exon20	c.2303_2311dup	p.S768_D770dup	49.24	COSM3728433	5	4.14	SD	TP53mut	Near Loop Region(767-772)	Yes
01002	Pre	43271	86gene-180518	TP53	chr17	7577118	7577118	C	A	NM_000546	exon8	c.820G>T	p.V274F	37.27	COSM10769	5	4.14	SD	TP53mut	Near Loop Region(767-772)	Yes
01002	PD	47273	86gene-180518	TP53	chr17	7577118	7577118	C	A	NM_000546	exon8	c.820G>T	p.V274F	36.18	COSM10769	5	4.14	SD	TP53mut	Near Loop Region(767-772)	Yes
01002	PD	47273	86gene-180518	HOXB13	chr17	46804391	46804391	G	A	NM_006361	exon2	c.616C>T	p.H206Y	2.7	-	5	4.14	SD	TP53mut	Near Loop Region(767-772)	Yes
01002	PD	47273	86gene-180518	ERCC3	chr2	128036861	128036861	T	G	NM_000122	exon10	c.1618A>C	p.K540Q	0.71	-	5	4.14	SD	TP53mut	Near Loop Region(767-772)	Yes
01002	PD	47273	86gene-180518	EGFR	chr7	55249002	55249002	-	CAGCGTGGA	NM_005228	exon20	c.2303_2311dup	p.S768_D770dup	43.16	COSM3728433	5	4.14	SD	TP53mut	Near Loop Region(767-772)	Yes
01002	PD	47273	86gene-180518	RB1	chr13	48941715	48941716	CT	-	NM_000321	exon10	c.1027_1028del	p.L343Sfs*3	35.75	COSM6928170	5	4.14	SD	TP53mut	Near Loop Region(767-772)	Yes
01002	PD	47273	86gene-180518	PMS2		0	0					Amplification	/3.4			5	4.14	SD	TP53mut	Near Loop Region(767-772)	Yes
01002	PD	47273	86gene-180518	EGFR		0	0					Amplification	/3.4			5	4.14	SD	TP53mut	Near Loop Region(767-772)	Yes
01002	C2D1	43846	86gene-180518	RB1	chr13	48941715	48941716	CT	-	NM_000321	exon10	c.1027_1028del	p.L343Sfs*3	26.72	COSM6928170	5	4.14	SD	TP53mut	Near Loop Region(767-772)	Yes
01002	C2D1	43846	86gene-180518	EGFR	chr7	55249002	55249002	-	CAGCGTGGA	NM_005228	exon20	c.2303_2311dup	p.S768_D770dup	29.26	COSM3728433	5	4.14	SD	TP53mut	Near Loop Region(767-772)	Yes
01002	C2D1	43846	86gene-180518	TP53	chr17	7577118	7577118	C	A	NM_000546	exon8	c.820G>T	p.V274F	18.29	COSM10769	5	4.14	SD	TP53mut	Near Loop Region(767-772)	Yes
01004	Pre	43772	86gene-180518	EGFR	chr7	55249013	55249013	-	ACCCCC	NM_005228	exon20	c.2314_2319dup	p.P772_H773dup	1.2	COSM6911817	2	6.54	SD	TP53wt	Near Loop Region(767-772)	Yes
01004	Pre	43772	86gene-180518	NF1	chr17	29553681	29553681	G	A	NM_000267	exon18	c.2230G>A	p.V744I	1.32	-	2	6.54	SD	TP53wt	Near Loop Region(767-772)	Yes
01004	PD	53386	86gene-180518	NF1	chr17	29553681	29553681	G	A	NM_000267	exon18	c.2230G>A	p.V744I	0.89	-	2	6.54	SD	TP53wt	Near Loop Region(767-772)	Yes
01004	PD	53386	86gene-180518	EGFR	chr7	55249013	55249013	-	ACCCCC	NM_005228	exon20	c.2314_2319dup	p.P772_H773dup	0.88	COSM6911817	2	6.54	SD	TP53wt	Near Loop Region(767-772)	Yes
01004	C2D1	44543	86gene-180518	EGFR	chr7	55249013	55249013	-	ACCCCC	NM_005228	exon20	c.2314_2319dup	p.P772_H773dup	0.21	COSM6911817	2	6.54	SD	TP53wt	Near Loop Region(767-772)	Yes
01004	C2D1	44543	86gene-180518	NF1	chr17	29553681	29553681	G	A	NM_000267	exon18	c.2230G>A	p.V744I	0.47	-	2	6.54	SD	TP53wt	Near Loop Region(767-772)	Yes
01005	Pre	44292	86gene-180518	ND	ND	ND	ND	ND	ND	ND	ND	ND	ND	ND	ND	0	6.77	SD	TP53wt	Not Detected	NO
01005	C2D1	45270	86gene-180518	ND	ND	ND	ND	ND	ND	ND	ND	ND	ND	ND	ND	0	6.77	SD	TP53wt	Not Detected	NO
01007	Pre	44455	86gene-180518	EGFR	chr7	55248998	55248998	-	TGGCCAGCG	NM_005228	exon20	c.2300_2308dup	p.A767_V769dup	6.41	COSM392166	4	2.79	SD	TP53mut	Near Loop Region(767-772)	NO
01007	Pre	44455	86gene-180518	TP53	chr17	7574003	7574003	G	A	NM_000546	exon10	c.1024C>T	p.R342*	2.62	COSM11073	4	2.79	SD	TP53mut	Near Loop Region(767-772)	NO
01007	Pre	44455	86gene-180518	PIK3CA	chr3	178936091	178936091	G	A	NM_006218	exon9	c.1633G>A	p.E545K	2.9	COSM763	4	2.79	SD	TP53mut	Near Loop Region(767-772)	NO
01007	Pre	44455	86gene-180518	NOTCH1	chr9	139391173	139391173	G	A	NM_017617	exon34	c.7018C>T	p.P2340S	9.68	-	4	2.79	SD	TP53mut	Near Loop Region(767-772)	NO
01007	PD	47442	86gene-180518	NOTCH1	chr9	139391173	139391173	G	A	NM_017617	exon34	c.7018C>T	p.P2340S	30.83	-	4	2.79	SD	TP53mut	Near Loop Region(767-772)	NO
01007	PD	47442	86gene-180518	PIK3CA	chr3	178936091	178936091	G	A	NM_006218	exon10	c.1633G>A	p.E545K	15.98	COSM763	4	2.79	SD	TP53mut	Near Loop Region(767-772)	NO
01007	PD	47442	86gene-180518	TP53	chr17	7574003	7574003	G	A	NM_000546	exon10	c.1024C>T	p.R342*	11.97	COSM11073	4	2.79	SD	TP53mut	Near Loop Region(767-772)	NO
01007	PD	47442	86gene-180518	PIK3CA	chr3	178916930	178916930	G	T	NM_006218	exon2	c.317G>T	p.G106V	1.49	COSM748	4	2.79	SD	TP53mut	Near Loop Region(767-772)	NO
01007	PD	47442	86gene-180518	PTCH1	chr9	98244480	98244480	C	T	NM_000264	exon4	c.590G>A	p.W197*	0.7	-	4	2.79	SD	TP53mut	Near Loop Region(767-772)	NO
01007	PD	47442	86gene-180518	EGFR	chr7	55248998	55248998	-	TGGCCAGCG	NM_005228	exon20	c.2300_2308dup	p.A767_V769dup	31.65	COSM392166	4	2.79	SD	TP53mut	Near Loop Region(767-772)	NO
01007	PD	47442	86gene-180518	PGR	chr11	100962543	100962543	-	T	NM_000926	exon3	c.1853dup	p.N618Kfs*8	3.53	-	4	2.79	SD	TP53mut	Near Loop Region(767-772)	NO
01007	PD	47442	86gene-180518	CDKN2A		0	0					Loss	/1.2			4	2.79	SD	TP53mut	Near Loop Region(767-772)	NO
01007	C2D1	45472	86gene-180518	EGFR	chr7	55248998	55248998	-	TGGCCAGCG	NM_005228	exon20	c.2300_2308dup	p.A767_V769dup	12.31	COSM392166	4	2.79	SD	TP53mut	Near Loop Region(767-772)	NO
01007	C2D1	45472	86gene-180518	ATM	chr11	108214004	108214004	C	T	NM_000051	exon57	c.8324C>T	p.P2775L	0.44	COSM5413308	4	2.79	SD	TP53mut	Near Loop Region(767-772)	NO
01007	C2D1	45472	86gene-180518	TP53	chr17	7578525	7578525	G	T	NM_000546	exon5	c.405C>A	p.C135*	0.65	COSM44319	4	2.79	SD	TP53mut	Near Loop Region(767-772)	NO
01007	C2D1	45472	86gene-180518	TP53	chr17	7574003	7574003	G	A	NM_000546	exon10	c.1024C>T	p.R342*	0.85	COSM11073	4	2.79	SD	TP53mut	Near Loop Region(767-772)	NO
01007	C2D1	45472	86gene-180518	PIK3CA	chr3	178916930	178916930	G	T	NM_006218	exon2	c.317G>T	p.G106V	1.84	COSM748	4	2.79	SD	TP53mut	Near Loop Region(767-772)	NO
01007	C2D1	45472	86gene-180518	PIK3CA	chr3	178936091	178936091	G	A	NM_006218	exon10	c.1633G>A	p.E545K	4.25	COSM763	4	2.79	SD	TP53mut	Near Loop Region(767-772)	NO
01007	C2D1	45472	86gene-180518	NOTCH1	chr9	139391173	139391173	G	A	NM_017617	exon34	c.7018C>T	p.P2340S	12.95	-	4	2.79	SD	TP53mut	Near Loop Region(767-772)	NO
01008	Pre	44456	86gene-180518	EGFR	chr7	55248998	55248998	-	TGGCCAGCG	NM_005228	exon20	c.2300_2308dup	p.A767_V769dup	0.85	COSM392166	1	17.71	SD	TP53wt	Near Loop Region(767-772)	NO
01008	PD	67198	86gene-180518	EGFR	chr7	55248998	55248998	-	TGGCCAGCG	NM_005228	exon20	c.2300_2308dup	p.A767_V769dup	7.3	COSM392166	1	17.71	SD	TP53wt	Near Loop Region(767-772)	NO
01008	PD	67198	86gene-180518	PIK3CA	chr3	178916876	178916876	G	A	NM_006218	exon2	c.263G>A	p.R88Q	0.77	COSM746	1	17.71	SD	TP53wt	Near Loop Region(767-772)	NO
01008	C2D1	45473	86gene-180518	EGFR	chr7	55248998	55248998	-	TGGCCAGCG	NM_005228	exon20	c.2300_2308dup	p.A767_V769dup	0.48	COSM392166	1	17.71	SD	TP53wt	Near Loop Region(767-772)	NO
01009	Pre	44457	86gene-180518	CCNE1		0	0					Amplification	/3.3			3	4.8	PR	TP53wt	Near Loop Region(767-772)	NO
01009	Pre	44457	86gene-180518	AKT2		0	0					Amplification	/3.6			3	4.8	PR	TP53wt	Near Loop Region(767-772)	NO
01009	Pre	44457	86gene-180518	EGFR	chr7	55249012	55249012	-	GGG	NM_005228	exon20	c.2311_2312delinsGGGTT	p.N771delinsGF	13.81	-	3	4.8	PR	TP53wt	Near Loop Region(767-772)	NO
01009	PD	65755	86gene-180518	EGFR	chr7	55249013	55249014	AA	GGGTT	NM_005228	exon20	c.2311_2312delinsGGGTT	p.N771delinsGF	30.06	-	3	4.8	PR	TP53wt	Near Loop Region(767-772)	NO
01009	PD	65755	86gene-180518	PIK3CA	chr3	178916938	178916940	GAA	-	NM_006218	exon2	c.328_330del	p.E110del	0.35	COSM24710	3	4.8	PR	TP53wt	Near Loop Region(767-772)	NO
01009	PD	65755	86gene-180518	PIK3CA	chr3	178936091	178936091	G	A	NM_006218	exon10	c.1633G>A	p.E545K	0.84	COSM763	3	4.8	PR	TP53wt	Near Loop Region(767-772)	NO
01009	PD	65755	86gene-180518	CTNNB1	chr3	41266124	41266124	A	G	NM_001904	exon3	c.121A>G	p.T41A	0.48	COSM5664	3	4.8	PR	TP53wt	Near Loop Region(767-772)	NO
01009	PD	65755	86gene-180518	PIK3CA	chr3	178952085	178952085	A	G	NM_006218	exon21	c.3140A>G	p.H1047R	1.11	COSM775	3	4.8	PR	TP53wt	Near Loop Region(767-772)	NO
01009	PD	65755	86gene-180518	CCNE1		0	0					Amplification	/6.7			3	4.8	PR	TP53wt	Near Loop Region(767-772)	NO
01009	PD	65755	86gene-180518	AKT2		0	0					Amplification	/6			3	4.8	PR	TP53wt	Near Loop Region(767-772)	NO
01009	C2D1	45469	86gene-180518	EGFR	chr7	55249012	55249012	-	GGG	NM_005228	exon20	c.2311_2312delinsGGGTT	p.N771delinsGF	1.06	-	3	4.8	PR	TP53wt	Near Loop Region(767-772)	NO
01010	Pre	45470	86gene-180518	ND	ND	ND	ND	ND	ND	ND	ND	ND	ND	ND	ND	0	6.34	PR	TP53wt	Near Loop Region(767-772)	Yes
01010	C2D1	46415	86gene-180518	ND	ND	ND	ND	ND	ND	ND	ND	ND	ND	ND	ND	0	6.34	PR	TP53wt	Near Loop Region(767-772)	Yes
01011	Pre	45471	86gene-180518	EGFR	chr7	55249002	55249002	-	CAGCGTGGA	NM_005228	exon20	c.2303_2311dup	p.S768_D770dup	2.89	COSM3728433	2	9.82	SD	TP53mut	Near Loop Region(767-772)	Yes
01011	Pre	45471	86gene-180518	TP53	chr17	7578370	7578370	C	T	NM_000546	exon6	c.559+1G>A	p.?	0.79	COSM6901	2	9.82	SD	TP53mut	Near Loop Region(767-772)	Yes
01011	C2D1	46410	86gene-180518	EGFR	chr7	55249002	55249002	-	CAGCGTGGA	NM_005228	exon20	c.2303_2311dup	p.S768_D770dup	0.15	COSM3728433	2	9.82	SD	TP53mut	Near Loop Region(767-772)	Yes
01012	Pre	45272	86gene-180518	TP53	chr17	7577520	7577520	A	T	NM_000546	exon7	c.761T>A	p.I254N	1.21	COSM44535	2	8.15	SD	TP53mut	Near Loop Region(767-772)	Yes
01012	Pre	45272	86gene-180518	EGFR	chr7	55249010	55249010	-	ACAACCCCC	NM_005228	exon20	c.2311_2319dup	p.N771_H773dup	4.06	COSM6911286	2	8.15	SD	TP53mut	Near Loop Region(767-772)	Yes
01012	C2D1	46411	86gene-180518	EGFR	chr7	55249010	55249010	-	ACAACCCCC	NM_005228	exon20	c.2311_2319dup	p.N771_H773dup	0.21	COSM6911286	2	8.15	SD	TP53mut	Near Loop Region(767-772)	Yes
01013	Pre	45271	86gene-180518	EGFR	chr7	55249013	55249013	-	GCGTGGACA	NM_005228	exon20	c.2300_2308dup	p.A767_V769dup	0.48	COSM392166	1	6.64	SD	TP53wt	Near Loop Region(767-772)	Yes
01013	PD	55647	86gene-180518	EGFR	chr7	55248998	55248998	-	TGGCCAGCG	NM_005228	exon20	c.2300_2308dup	p.A767_V769dup	1.11	COSM392166	1	6.64	SD	TP53wt	Near Loop Region(767-772)	Yes
01013	PD	55647	86gene-180518	SMARCA4	chr19	11144122	11144122	G	T	NM_003072	exon26	c.3703G>T	p.D1235Y	1.17	COSM1194748	1	6.64	SD	TP53wt	Near Loop Region(767-772)	Yes
01013	PD	55647	86gene-180518	MTOR	chr1	11288924	11288924	T	A	NM_004958	exon19	c.2831A>T	p.D944V	1.03	-	1	6.64	SD	TP53wt	Near Loop Region(767-772)	Yes
01013	PD	55647	86gene-180518	PDGFRA	chr4	55156479	55156479	G	A	NM_006206	exon22	c.2881-1G>A	p.?	0.59	-	1	6.64	SD	TP53wt	Near Loop Region(767-772)	Yes
01013	PD	55647	86gene-180518	TP53	chr17	7577538	7577538	C	T	NM_000546	exon7	c.743G>A	p.R248Q	1.79	COSM10662	1	6.64	SD	TP53wt	Near Loop Region(767-772)	Yes
01013	C2D1	46162	86gene-180518	ND	ND	ND	ND	ND	ND	ND	ND	ND	ND	ND	ND	1	6.64	SD	TP53wt	Near Loop Region(767-772)	Yes
01014	Pre	45468	86gene-180518	ND	ND	ND	ND	ND	ND	ND	ND	ND	ND	ND	ND	0	7.85	SD	TP53wt	Near Loop Region(767-772)	NO
01014	C2D1	46414	86gene-180518	ND	ND	ND	ND	ND	ND	ND	ND	ND	ND	ND	ND	0	7.85	SD	TP53wt	Near Loop Region(767-772)	NO
01015	Pre	45474	86gene-180518	EGFR	chr7	55248998	55248998	-	TGGCCAGCG	NM_005228	exon20	c.2300_2308dup	p.A767_V769dup	0.95	COSM392166	2	4.6	SD	TP53wt	Near Loop Region(767-772)	Yes
01015	Pre	45474	86gene-180518	BRCA2	chr13	32915189	32915189	G	A	NM_000059	exon11	c.6697G>A	p.A2233T	0.52	-	2	4.6	SD	TP53wt	Near Loop Region(767-772)	Yes
01015	PD	57872	86gene-180518	EGFR	chr7	55248998	55248998	-	TGGCCAGCG	NM_005228	exon20	c.2300_2308dup	p.A767_V769dup	8.63	COSM392166	2	4.6	SD	TP53wt	Near Loop Region(767-772)	Yes
01015	PD	57872	86gene-180518	TP53	chr17	7579333	7579333	T	-	NM_000546	exon4	c.354del	p.A119Pfs*4	1.37	-	2	4.6	SD	TP53wt	Near Loop Region(767-772)	Yes
01015	C2D1	46514	86gene-180518	EGFR	chr7	55248998	55248998	-	TGGCCAGCG	NM_005228	exon20	c.2300_2308dup	p.A767_V769dup	0.8	COSM392166	2	4.6	SD	TP53wt	Near Loop Region(767-772)	Yes
01015	C2D1	46514	86gene-180518	BRCA2	chr13	32915189	32915189	G	A	NM_000059	exon11	c.6697G>A	p.A2233T	0.12	-	2	4.6	SD	TP53wt	Near Loop Region(767-772)	Yes
01017	Pre	46413	86gene-180518	TP53	chr17	7577550	7577550	C	T	NM_000546	exon7	c.731G>A	p.G244D	1.97	COSM10883	7	8.38	SD	TP53mut	Near Loop Region(767-772)	NO
01017	Pre	46413	86gene-180518	ERBB3	chr12	56478833	56478833	C	G	NM_001982	exon3	c.289C>G	p.L97V	0.96	-	7	8.38	SD	TP53mut	Near Loop Region(767-772)	NO
01017	Pre	46413	86gene-180518	TSC2	chr16	2114378	2114378	G	C	NM_000548	exon15	c.1549G>C	p.E517Q	0.95	-	7	8.38	SD	TP53mut	Near Loop Region(767-772)	NO
01017	Pre	46413	86gene-180518	FLT1	chr13	29041091	29041091	G	A	NM_002019	exon3	c.337C>T	p.P113S	0.82	-	7	8.38	SD	TP53mut	Near Loop Region(767-772)	NO
01017	Pre	46413	86gene-180518	FANCA	chr16	89831429	89831429	G	A	NM_000135	exon28	c.2647C>T	p.L883F	0.81	-	7	8.38	SD	TP53mut	Near Loop Region(767-772)	NO
01017	Pre	46413	86gene-180518	EGFR	chr7	55248998	55248998	-	TGGCCAGCG	NM_005228	exon20	c.2300_2308dup	p.A767_V769dup	3.28	COSM392166	7	8.38	SD	TP53mut	Near Loop Region(767-772)	NO
01017	Pre	46413	86gene-180518	TP53	chr17	7572988	7572988	C	-	NM_000546	exon11	c.1121del	p.G374Vfs*48	1.26	-	7	8.38	SD	TP53mut	Near Loop Region(767-772)	NO
01017	C2D1	47440	86gene-180518	ND	ND	ND	ND	ND	ND	ND	ND	ND	ND	ND	ND	7	8.38	SD	TP53mut	Near Loop Region(767-772)	NO
01018	Pre	45722	86gene-180518	NRG1		0	0					Loss	/1.2			12	6.31	SD	TP53mut	Near Loop Region(767-772)	Yes
01018	Pre	45722	86gene-180518	PMS2		0	0					Amplification	/3			12	6.31	SD	TP53mut	Near Loop Region(767-772)	Yes
01018	Pre	45722	86gene-180518	RAD51		0	0					Loss	/1.3			12	6.31	SD	TP53mut	Near Loop Region(767-772)	Yes
01018	Pre	45722	86gene-180518	SDHA		0	0					Amplification	/3.2			12	6.31	SD	TP53mut	Near Loop Region(767-772)	Yes
01018	Pre	45722	86gene-180518	GREM1		0	0					Loss	/1.3			12	6.31	SD	TP53mut	Near Loop Region(767-772)	Yes
01018	Pre	45722	86gene-180518	AKT1		0	0					Amplification	/3			12	6.31	SD	TP53mut	Near Loop Region(767-772)	Yes
01018	Pre	45722	86gene-180518	CCNE1		0	0					Amplification	/11.9			12	6.31	SD	TP53mut	Near Loop Region(767-772)	Yes
01018	Pre	45722	86gene-180518	EGFR		0	0					Amplification	/5.9			12	6.31	SD	TP53mut	Near Loop Region(767-772)	Yes
01018	Pre	45722	86gene-180518	FGFR1		0	0					Loss	/1.2			12	6.31	SD	TP53mut	Near Loop Region(767-772)	Yes
01018	Pre	45722	86gene-180518	FOXA1		0	0					Amplification	/3			12	6.31	SD	TP53mut	Near Loop Region(767-772)	Yes
01018	Pre	45722	86gene-180518	TP53	chr17	7578406	7578406	C	T	NM_000546	exon5	c.524G>A	p.R175H	53.39	COSM10648	12	6.31	SD	TP53mut	Near Loop Region(767-772)	Yes
01018	Pre	45722	86gene-180518	EGFR	chr7	55248998	55248998	-	TGGCCAGCG	NM_005228	exon20	c.2300_2308dup	p.A767_V769dup	63.69	COSM392166	12	6.31	SD	TP53mut	Near Loop Region(767-772)	Yes
01018	C2D1	46552	86gene-180518	EGFR	chr7	55248998	55248998	-	TGGCCAGCG	NM_005228	exon20	c.2300_2308dup	p.A767_V769dup	49.79	COSM392166	12	6.31	SD	TP53mut	Near Loop Region(767-772)	Yes
01018	C2D1	46552	86gene-180518	TP53	chr17	7578406	7578406	C	T	NM_000546	exon5	c.524G>A	p.R175H	23.72	COSM10648	12	6.31	SD	TP53mut	Near Loop Region(767-772)	Yes
01018	C2D1	46552	86gene-180518	CCNE1		0	0					Amplification	/7.7			12	6.31	SD	TP53mut	Near Loop Region(767-772)	Yes
01018	C2D1	46552	86gene-180518	EGFR		0	0					Amplification	/4.3			12	6.31	SD	TP53mut	Near Loop Region(767-772)	Yes
01019	Pre	45723	86gene-180518	EGFR	chr7	55268069	55268069	A	G	NM_005228	exon24	c.2909A>G	p.K970R	1.37	-	3	16.92	PR	TP53mut	Near Loop Region(767-772)	Yes
01019	Pre	45723	86gene-180518	TP53	chr17	7577576	7577588	GTTGTAGTGGATG	-	NM_000546	exon7	c.693_705del	p.I232Tfs*11	0.88	-	3	16.92	PR	TP53mut	Near Loop Region(767-772)	Yes
01019	Pre	45723	86gene-180518	EGFR	chr7	55249002	55249002	-	CAGCGTGGA	NM_005228	exon20	c.2303_2311dup	p.S768_D770dup	2.84	COSM3728433	3	16.92	PR	TP53mut	Near Loop Region(767-772)	Yes
01019	C2D1	46553	86gene-180518	ND	ND	ND	ND	ND	ND	ND	ND	ND	ND	ND	ND	3	16.92	PR	TP53mut	Near Loop Region(767-772)	Yes
01020	Pre	46109	86gene-180518	ND	ND	ND	ND	ND	ND	ND	ND	ND	ND	ND	ND	0	19.45	SD	TP53wt	Near Loop Region(767-772)	Yes
01020	C2D1	46835	86gene-180518	ND	ND	ND	ND	ND	ND	ND	ND	ND	ND	ND	ND	0	19.45	SD	TP53wt	Near Loop Region(767-772)	Yes
01021	Pre	46412	86gene-180518	EGFR	chr7	55249010	55249010	-	ACAACCCCC	NM_005228	exon20	c.2311_2319dup	p.N771_H773dup	2.67	COSM6911286	1	9.66	PR	TP53wt	Near Loop Region(767-772)	NO
01021	C2D1	47441	86gene-180518	ND	ND	ND	ND	ND	ND	ND	ND	ND	ND	ND	ND	1	9.66	PR	TP53wt	Near Loop Region(767-772)	NO
01023	Pre	46551	86gene-180518	FLT4	chr5	180048235	180048235	G	A	NM_002020	exon14	c.2038C>T	p.L680F	0.93	-	4	6.47	SD	TP53mut	Far Loop Region(773-775)	NO
01023	Pre	46551	86gene-180518	TP53	chr17	7578394	7578394	T	C	NM_000546	exon5	c.536A>G	p.H179R	2.15	COSM10889	4	6.47	SD	TP53mut	Far Loop Region(773-775)	NO
01023	Pre	46551	86gene-180518	EGFR	chr7	55249013	55249013	-	ACCCCCACC	NM_005228	exon20	c.2319_2320insCACCCCCAC	p.H773_V774insHPH	2.78	-	4	6.47	SD	TP53mut	Far Loop Region(773-775)	NO
01023	Pre	46551	86gene-180518	POLD1	chr19	50902251	50902251	A	-	NM_002691	exon2	c.143del	p.H48Pfs*28	1.82	-	4	6.47	SD	TP53mut	Far Loop Region(773-775)	NO
01023	PD	63466	86gene-180518	POLD1	chr19	50902251	50902251	A	-	NM_002691	exon2	c.143del	p.H48Pfs*28	29.52	-	4	6.47	SD	TP53mut	Far Loop Region(773-775)	NO
01023	PD	63466	86gene-180518	EGFR	chr7	55249013	55249013	-	ACCCCCACC	NM_005228	exon20	c.2319_2320insCACCCCCAC	p.H773_V774insHPH	33.85	-	4	6.47	SD	TP53mut	Far Loop Region(773-775)	NO
01023	PD	63466	86gene-180518	TP53	chr17	7578394	7578394	T	C	NM_000546	exon5	c.536A>G	p.H179R	45.87	COSM10889	4	6.47	SD	TP53mut	Far Loop Region(773-775)	NO
01023	C2D1	47871	86gene-180518	TP53	chr17	7578394	7578394	T	C	NM_000546	exon5	c.536A>G	p.H179R	7.95	COSM10889	4	6.47	SD	TP53mut	Far Loop Region(773-775)	NO
01023	C2D1	47871	86gene-180518	FLT4	chr5	180048235	180048235	G	A	NM_002020	exon14	c.2038C>T	p.L680F	4.98	-	4	6.47	SD	TP53mut	Far Loop Region(773-775)	NO
01023	C2D1	47871	86gene-180518	EGFR	chr7	55249013	55249013	-	ACCCCCACC	NM_005228	exon20	c.2319_2320insCACCCCCAC	p.H773_V774insHPH	8.27	-	4	6.47	SD	TP53mut	Far Loop Region(773-775)	NO
01023	C2D1	47871	86gene-180518	POLD1	chr19	50902251	50902251	A	-	NM_002691	exon2	c.143del	p.H48Pfs*28	6.95	-	4	6.47	SD	TP53mut	Far Loop Region(773-775)	NO
01024	Pre	46550	86gene-180518	EGFR	chr7	55249010	55249010	-	GTT	NM_005228	exon20	c.2308_2309insGTT	p.D770delinsGY	0.15	COSM12427	1	10.48	PR	TP53wt	Near Loop Region(767-772)	NO
01024	C2D1	47870	86gene-180518	ND	ND	ND	ND	ND	ND	ND	ND	ND	ND	ND	ND	1	10.48	PR	TP53wt	Near Loop Region(767-772)	NO
01025	Pre	47439	86gene-180518	EGFR	chr7	55248998	55248998	-	TGGCCAGCG	NM_005228	exon20	c.2300_2308dup	p.A767_V769dup	0.23	COSM392166	1	16.07	PR	TP53wt	Near Loop Region(767-772)	NO
01025	C2D1	48472	86gene-180518	EGFR	chr7	55248998	55248998	-	TGGCCAGCG	NM_005228	exon20	c.2300_2308dup	p.A767_V769dup	0.1	COSM392166	1	16.07	PR	TP53wt	Near Loop Region(767-772)	NO
01027	Pre	47671	86gene-180518	TP53	chr17	7577117	7577117	A	G	NM_000546	exon8	c.821T>C	p.V274A	0.42	COSM44393	2	11.37	SD	TP53mut	Far Loop Region(773-775)	Yes
01027	Pre	47671	86gene-180518	EGFR	chr7	55249017	55249017	-	CCA	NM_005228	exon20	c.2317_2319dup	p.H773dup	7.96	COSM6911725	2	11.37	SD	TP53mut	Far Loop Region(773-775)	Yes
01027	C2D1	48668	86gene-180518	ND	ND	ND	ND	ND	ND	ND	ND	ND	ND	ND	ND	2	11.37	SD	TP53mut	Far Loop Region(773-775)	Yes
01028	Pre	47869	86gene-180518	EGFR	chr7	55248998	55248998	-	TGGCCAGCG	NM_005228	exon20	c.2300_2308dup	p.A767_V769dup	60.6	COSM392166	12	5.75	PR	TP53mut	Near Loop Region(767-772)	Yes
01028	Pre	47869	86gene-180518	TP53	chr17	7578526	7578526	C	T	NM_000546	exon5	c.404G>A	p.C135Y	69.4	COSM10801	12	5.75	PR	TP53mut	Near Loop Region(767-772)	Yes
01028	Pre	47869	86gene-180518	PIK3CA	chr3	178936082	178936082	G	A	NM_006218	exon10	c.1624G>A	p.E542K	3.53	COSM760	12	5.75	PR	TP53mut	Near Loop Region(767-772)	Yes
01028	Pre	47869	86gene-180518	FOXA1		0	0					Amplification	/9.9			12	5.75	PR	TP53mut	Near Loop Region(767-772)	Yes
01028	Pre	47869	86gene-180518	HDAC2		0	0					Amplification	/3			12	5.75	PR	TP53mut	Near Loop Region(767-772)	Yes
01028	Pre	47869	86gene-180518	NRG1		0	0					Loss	/1			12	5.75	PR	TP53mut	Near Loop Region(767-772)	Yes
01028	Pre	47869	86gene-180518	ROS1		0	0					Amplification	/3			12	5.75	PR	TP53mut	Near Loop Region(767-772)	Yes
01028	Pre	47869	86gene-180518	VEGFA		0	0					Amplification	/3			12	5.75	PR	TP53mut	Near Loop Region(767-772)	Yes
01028	Pre	47869	86gene-180518	CDKN2A		0	0					Loss	/0.6			12	5.75	PR	TP53mut	Near Loop Region(767-772)	Yes
01028	Pre	47869	86gene-180518	CHEK2		0	0					Amplification	/4.1			12	5.75	PR	TP53mut	Near Loop Region(767-772)	Yes
01028	Pre	47869	86gene-180518	EGFR		0	0					Amplification	/4.2			12	5.75	PR	TP53mut	Near Loop Region(767-772)	Yes
01028	Pre	47869	86gene-180518	ESR1		0	0					Amplification	/3			12	5.75	PR	TP53mut	Near Loop Region(767-772)	Yes
01028	PD	55014	86gene-180518	EGFR	chr7	55248998	55248998	-	TGGCCAGCG	NM_005228	exon20	c.2300_2308dup	p.A767_V769dup	51.45	COSM392166	12	5.75	PR	TP53mut	Near Loop Region(767-772)	Yes
01028	PD	55014	86gene-180518	TP53	chr17	7578526	7578526	C	T	NM_000546	exon5	c.404G>A	p.C135Y	26.45	COSM10801	12	5.75	PR	TP53mut	Near Loop Region(767-772)	Yes
01028	PD	55014	86gene-180518	EGFR		0	0					Amplification	/4.1			12	5.75	PR	TP53mut	Near Loop Region(767-772)	Yes
01028	C2D1	48669	86gene-180518	EGFR	chr7	55248998	55248998	-	TGGCCAGCG	NM_005228	exon20	c.2300_2308dup	p.A767_V769dup	19.93	COSM392166	12	5.75	PR	TP53mut	Near Loop Region(767-772)	Yes
01028	C2D1	48669	86gene-180518	TP53	chr17	7578526	7578526	C	T	NM_000546	exon5	c.404G>A	p.C135Y	7.01	COSM10801	12	5.75	PR	TP53mut	Near Loop Region(767-772)	Yes
01028	C2D1	48669	86gene-180518	FOXA1		0	0					Amplification	/3.3			12	5.75	PR	TP53mut	Near Loop Region(767-772)	Yes
01029	Pre	48470	86gene-180518	EGFR	chr7	55249002	55249002	-	CAGCGTGGA	NM_005228	exon20	c.2303_2311dup	p.S768_D770dup	10.44	COSM3728433	3	9.49	SD	TP53mut	Near Loop Region(767-772)	Yes
01029	Pre	48470	86gene-180518	JAK1	chr1	65309869	65309869	G	A	NM_002227	exon17	c.2281C>T	p.P761S	4.58	COSM681488	3	9.49	SD	TP53mut	Near Loop Region(767-772)	Yes
01029	Pre	48470	86gene-180518	TP53	chr17	7577096	7577096	T	C	NM_000546	exon8	c.842A>G	p.D281G	4.57	COSM11232	3	9.49	SD	TP53mut	Near Loop Region(767-772)	Yes
01029	C2D1	49612	86gene-180518	EGFR	chr7	55249002	55249002	-	CAGCGTGGA	NM_005228	exon20	c.2303_2311dup	p.S768_D770dup	0.1	COSM3728433	3	9.49	SD	TP53mut	Near Loop Region(767-772)	Yes
01030	Pre	49179	86gene-180518	KRAS	chr12	25398285	25398285	C	A	NM_004985	exon2	c.34G>T	p.G12C	6.31	COSM516	2	3.25	SD	TP53mut	Not Detected	NO
01030	Pre	49179	86gene-180518	TP53	chr17	7578555	7578555	C	A	NM_000546	exon6	c.376-1G>T	p.?	1.83	COSM22908	2	3.25	SD	TP53mut	Not Detected	NO
01030	C2D1	50442	86gene-180518	KRAS	chr12	25398285	25398285	C	A	NM_004985	exon2	c.34G>T	p.G12C	1.17	COSM516	2	3.25	SD	TP53mut	Not Detected	NO
01030	C2D1	50442	86gene-180518	TP53	chr17	7578555	7578555	C	A	NM_000546	exon6	c.376-1G>T	p.?	0.27	COSM22908	2	3.25	SD	TP53mut	Not Detected	NO
01031	Pre	49955	86gene-180518	ND	ND	ND	ND	ND	ND	ND	ND	ND	ND	ND	ND	0	1.77	SD	TP53wt	Near Loop Region(767-772)	NO
01031	C2D1	51435	86gene-180518	ND	ND	ND	ND	ND	ND	ND	ND	ND	ND	ND	ND	0	1.77	SD	TP53wt	Near Loop Region(767-772)	NO
01033	Pre	50207	86gene-180518	EGFR	chr7	55248998	55248998	-	TGGCCAGCG	NM_005228	exon20	c.2300_2308dup	p.A767_V769dup	0.05	COSM392166	1	6.83	PR	TP53wt	Near Loop Region(767-772)	Yes
01033	PD	59443	86gene-180518	ND	ND	ND	ND	ND	ND	ND	ND	ND	ND	ND	ND	1	6.83	PR	TP53wt	Near Loop Region(767-772)	Yes
01033	C2D1	51430	86gene-180518	ND	ND	ND	ND	ND	ND	ND	ND	ND	ND	ND	ND	1	6.83	PR	TP53wt	Near Loop Region(767-772)	Yes
01035	Pre	52883	86gene-180518	EGFR	chr7	55248998	55248998	-	TGGCCAGCG	NM_005228	exon20	c.2300_2308dup	p.A767_V769dup	19.34	COSM392166	3	4.17	PR	TP53mut	Near Loop Region(767-772)	NO
01035	Pre	52883	86gene-180518	RB1	chr13	48954190	48954190	A	-	NM_000321	exon15	c.1392del	p.E465Kfs*13	8.74	COSM318374	3	4.17	PR	TP53mut	Near Loop Region(767-772)	NO
01035	Pre	52883	86gene-180518	TP53	chr17	7578369	7578369	A	T	NM_000546	exon6	c.559+2T>A	p.?	10.45	COSM44495	3	4.17	PR	TP53mut	Near Loop Region(767-772)	NO
01035	PD	57111	86gene-180518	EGFR	chr7	55248998	55248998	-	TGGCCAGCG	NM_005228	exon20	c.2300_2308dup	p.A767_V769dup	7.09	COSM392166	3	4.17	PR	TP53mut	Near Loop Region(767-772)	NO
01035	PD	57111	86gene-180518	RB1	chr13	48954190	48954190	A	-	NM_000321	exon15	c.1392del	p.E465Kfs*13	2.66	COSM318374	3	4.17	PR	TP53mut	Near Loop Region(767-772)	NO
01035	PD	57111	86gene-180518	TP53	chr17	7578369	7578369	A	T	NM_000546	exon6	c.559+2T>A	p.?	2.56	COSM44495	3	4.17	PR	TP53mut	Near Loop Region(767-772)	NO
01035	C2D1	54150	86gene-180518	RB1	chr13	48954190	48954190	A	-	NM_000321	exon15	c.1392del	p.E465Kfs*13	3.86	COSM318374	3	4.17	PR	TP53mut	Near Loop Region(767-772)	NO
01035	C2D1	54150	86gene-180518	TP53	chr17	7578369	7578369	A	T	NM_000546	exon6	c.559+2T>A	p.?	3.02	COSM44495	3	4.17	PR	TP53mut	Near Loop Region(767-772)	NO
01035	C2D1	54150	86gene-180518	EGFR	chr7	55248998	55248998	-	TGGCCAGCG	NM_005228	exon20	c.2300_2308dup	p.A767_V769dup	8	COSM392166	3	4.17	PR	TP53mut	Near Loop Region(767-772)	NO
01036	Pre	53412	86gene-180518	EGFR	chr7	55249002	55249003	-	CAGCGTGGA	NM_005228	exon20	c.2303_2311dup	p.S768_D770dup	0.1	COSM3728433	1	12.98	PR	TP53wt	Near Loop Region(767-772)	Yes
01036	C2D1	54714	86gene-180518	ND	ND	ND	ND	ND	ND	ND	ND	ND	ND	ND	ND	1	12.98	PR	TP53wt	Near Loop Region(767-772)	Yes
01037	Pre	53247	86gene-180518	ND	ND	ND	ND	ND	ND	ND	ND	ND	ND	ND	ND	0	13.31	PR	TP53wt	Near Loop Region(767-772)	NO
01037	C2D1	54442	86gene-180518	ND	ND	ND	ND	ND	ND	ND	ND	ND	ND	ND	ND	0	13.31	PR	TP53wt	Near Loop Region(767-772)	NO
01038	Pre	53828	86gene-180518	EGFR	chr7	55248998	55248998	-	TGGCCAGCG	NM_005228	exon20	c.2300_2308dup	p.A767_V769dup	1.48	COSM392166	1	7.75	PR	TP53wt	Near Loop Region(767-772)	Yes
01038	C2D1	55028	86gene-180518	EGFR	chr7	55248998	55248998	-	TGGCCAGCG	NM_005228	exon20	c.2300_2308dup	p.A767_V769dup	0.32	COSM392166	1	7.75	PR	TP53wt	Near Loop Region(767-772)	Yes
01039	Pre	54445	86gene-180518	EGFR	chr7	55248998	55248998	-	TGGCCAGCG	NM_005228	exon20	c.2300_2308dup	p.A767_V769dup	0.36	COSM392166	1	6.41	SD	TP53wt	Near Loop Region(767-772)	NO
01039	C2D1	55646	86gene-180518	EGFR	chr7	55248998	55248998	-	TGGCCAGCG	NM_005228	exon20	c.2300_2308dup	p.A767_V769dup	0.1	COSM392166	1	6.41	SD	TP53wt	Near Loop Region(767-772)	NO
01040	Pre	54711	86gene-180518	ND	ND	ND	ND	ND	ND	ND	ND	ND	ND	ND	ND	0	11.37	PR	TP53wt	Near Loop Region(767-772)	NO
01040	C2D1	56016	86gene-180518	ND	ND	ND	ND	ND	ND	ND	ND	ND	ND	ND	ND	0	11.37	PR	TP53wt	Near Loop Region(767-772)	NO
01041	Pre	55297	86gene-180518	EGFR	chr7	55249002	55249002	-	CAGCGTGGA	NM_005228	exon20	c.2303_2311dup	p.S768_D770dup	0.18	COSM3728433	1	11.24	PR	TP53wt	Near Loop Region(767-772)	Yes
01041	C2D1	66478	86gene-180518	ND	ND	ND	ND	ND	ND	ND	ND	ND	ND	ND	ND	1	11.24	PR	TP53wt	Near Loop Region(767-772)	Yes
01042	Pre	55298	86gene-180518	ND	ND	ND	ND	ND	ND	ND	ND	ND	ND	ND	ND	0	2.1	SD	TP53wt	Near Loop Region(767-772)	NO
01043	Pre	55302	86gene-180518	PIK3CA	chr3	178921553	178921553	T	A	NM_006218	exon5	c.1035T>A	p.N345K	3.93	COSM754	3	4.86	SD	TP53mut	Near Loop Region(767-772)	NO
01043	Pre	55302	86gene-180518	TP53	chr17	7578526	7578526	C	A	NM_000546	exon5	c.404G>T	p.C135F	1.32	COSM10647	3	4.86	SD	TP53mut	Near Loop Region(767-772)	NO
01043	Pre	55302	86gene-180518	EGFR	chr7	55248998	55248998	-	TGGCCAGCG	NM_005228	exon20	c.2300_2308dup	p.A767_V769dup	3.94	COSM392166	3	4.86	SD	TP53mut	Near Loop Region(767-772)	NO
01043	PD	62795	86gene-180518	EGFR	chr7	55248998	55248998	-	TGGCCAGCG	NM_005228	exon20	c.2300_2308dup	p.A767_V769dup	8.76	COSM392166	3	4.86	SD	TP53mut	Near Loop Region(767-772)	NO
01043	PD	62795	86gene-180518	PIK3CA	chr3	178921553	178921553	T	A	NM_006218	exon5	c.1035T>A	p.N345K	8.11	COSM754	3	4.86	SD	TP53mut	Near Loop Region(767-772)	NO
01043	PD	62795	86gene-180518	TP53	chr17	7578526	7578526	C	A	NM_000546	exon5	c.404G>T	p.C135F	4.71	COSM10647	3	4.86	SD	TP53mut	Near Loop Region(767-772)	NO
01043	C2D1	66479	86gene-180518	TP53	chr17	7578526	7578526	C	A	NM_000546	exon5	c.404G>T	p.C135F	0.26	COSM10647	3	4.86	SD	TP53mut	Near Loop Region(767-772)	NO
01043	C2D1	66479	86gene-180518	PIK3CA	chr3	178921553	178921553	T	A	NM_006218	exon5	c.1035T>A	p.N345K	0.09	COSM754	3	4.86	SD	TP53mut	Near Loop Region(767-772)	NO
01043	C2D1	66479	86gene-180518	EGFR	chr7	55248998	55248998	-	TGGCCAGCG	NM_005228	exon20	c.2300_2308dup	p.A767_V769dup	0.21	COSM392166	3	4.86	SD	TP53mut	Near Loop Region(767-772)	NO
01044	Pre	55645	86gene-180518	EGFR	chr7	55249012	55249012	-	AACCCCCACGCG	NM_005228	exon20	c.2320_2321insCGAACCCCCACG	p.H773_V774insANPH	13.86	-	2	5.52	PR	TP53mut	Far Loop Region(773-775)	NO
01044	Pre	55645	86gene-180518	TP53	chr17	7577534	7577534	C	A	NM_000546	exon7	c.747G>T	p.R249S	5.96	COSM10817	2	5.52	PR	TP53mut	Far Loop Region(773-775)	NO
01044	PD	72114	86gene-180518	EGFR	chr7	55249012	55249012	-	AACCCCCACGCG	NM_005228	exon20	c.2320_2321insCGAACCCCCACG	p.H773_V774insANPH	2.51	-	2	5.52	PR	TP53mut	Far Loop Region(773-775)	NO
01044	PD	72114	86gene-180518	TP53	chr17	7577534	7577534	C	A	NM_000546	exon7	c.747G>T	p.R249S	0.97	COSM10817	2	5.52	PR	TP53mut	Far Loop Region(773-775)	NO
01044	C2D1	56604	86gene-180518	EGFR	chr7	55249012	55249012	-	AACCCCCACGCG	NM_005228	exon20	c.2320_2321insCGAACCCCCACG	p.H773_V774insANPH	0.1	-	2	5.52	PR	TP53mut	Far Loop Region(773-775)	NO
01045	Pre	55744	86gene-180518	EGFR	chr7	55249013	55249013	-	ACCCCC	NM_005228	exon20	c.2314_2319dup	p.P772_H773dup	5.32	COSM6911817	6	8.02	SD	TP53mut	Near Loop Region(767-772)	Yes
01045	Pre	55744	86gene-180518	TP53	chr17	7578191	7578191	A	G	NM_000546	exon6	c.658T>C	p.Y220H	2.04	COSM44637	6	8.02	SD	TP53mut	Near Loop Region(767-772)	Yes
01045	Pre	55744	86gene-180518	BRCA2	chr13	32915270	32915270	G	T	NM_000059	exon11	c.6778G>T	p.E2260*	1.57	-	6	8.02	SD	TP53mut	Near Loop Region(767-772)	Yes
01045	Pre	55744	86gene-180518	FOXA1	chr14	38060769	38060769	G	A	NM_004496	exon2	c.1220C>T	p.S407F	1.14	-	6	8.02	SD	TP53mut	Near Loop Region(767-772)	Yes
01045	Pre	55744	86gene-180518	TSC2	chr16	2129143	2129143	G	T	NM_000548	exon27	c.3077G>T	p.C1026F	1.08	-	6	8.02	SD	TP53mut	Near Loop Region(767-772)	Yes
01045	Pre	55744	86gene-180518	CDK6		0	0					Amplification	/8.4			6	8.02	SD	TP53mut	Near Loop Region(767-772)	Yes
01045	PD	67099	86gene-180518	EGFR	chr7	55249013	55249013	-	ACCCCC	NM_005228	exon20	c.2314_2319dup	p.P772_H773dup	0.1	COSM6911817	6	8.02	SD	TP53mut	Near Loop Region(767-772)	Yes
01045	C2D1	56849	86gene-180518	ND	ND	ND	ND	ND	ND	ND	ND	ND	ND	ND	ND	6	8.02	SD	TP53mut	Near Loop Region(767-772)	Yes
01046	Pre	55781	86gene-180518	EGFR	chr7	55248998	55248998	-	TGGCCAGCG	NM_005228	exon20	c.2300_2308dup	p.A767_V769dup	0.23	COSM392166	2	10.58	SD	TP53mut	Near Loop Region(767-772)	NO
01046	Pre	55781	86gene-180518	TP53	chr17	7577114	7577114	C	A	NM_000546	exon8	c.824G>T	p.C275F	0.42	COSM10701	2	10.58	SD	TP53mut	Near Loop Region(767-772)	NO
01046	C2D1	57110	86gene-180518	EGFR	chr7	55248998	55248998	-	TGGCCAGCG	NM_005228	exon20	c.2300_2308dup	p.A767_V769dup	0.1	COSM392166	2	10.58	SD	TP53mut	Near Loop Region(767-772)	NO
01046	C2D1	57110	86gene-180518	TP53	chr17	7577114	7578406	C	A	NM_000546	exon5	c.824G>T	p.C275F	0.13	COSM10701	2	10.58	SD	TP53mut	Near Loop Region(767-772)	NO
01047	Pre	56015	86gene-180518	TP53	chr17	7577070	7577070	G	-	NM_000546	exon8	c.868del	p.R290Afs*55	41.96	COSM46045	7	7.46	SD	TP53mut	Near Loop Region(767-772)	NO
01047	Pre	56015	86gene-180518	EGFR	chr7	55248998	55248998	-	TGGCCAGCG	NM_005228	exon20	c.2300_2308dup	p.A767_V769dup	39.18	COSM392166	7	7.46	SD	TP53mut	Near Loop Region(767-772)	NO
01047	Pre	56015	86gene-180518	PIK3CA	chr3	178952085	178952085	A	G	NM_006218	exon21	c.3140A>G	p.H1047R	40.55	COSM775	7	7.46	SD	TP53mut	Near Loop Region(767-772)	NO
01047	Pre	56015	86gene-180518	CDKN1B	chr12	12870953	12870953	G	A	NM_004064	exon1	c.180G>A	p.W60*	38.37	COSM2227656	7	7.46	SD	TP53mut	Near Loop Region(767-772)	NO
01047	Pre	56015	86gene-180518	CCND3	chr6	41904302	41904302	C	T	NM_001760	exon4	c.706G>A	p.E236K	25.14	COSM6953156	7	7.46	SD	TP53mut	Near Loop Region(767-772)	NO
01047	Pre	56015	86gene-180518	CCNE1		0	0					Amplification	/3.4			7	7.46	SD	TP53mut	Near Loop Region(767-772)	NO
01047	Pre	56015	86gene-180518	MYC		0	0					Amplification	/3.1			7	7.46	SD	TP53mut	Near Loop Region(767-772)	NO
01047	C2D1	58347	86gene-180518	CDKN1B	chr12	12870953	12870953	G	A	NM_004064	exon1	c.180G>A	p.W60*	0.15	COSM2227656	7	7.46	SD	TP53mut	Near Loop Region(767-772)	NO
01047	C2D1	58347	86gene-180518	PIK3CA	chr3	178952085	178952085	A	G	NM_006218	exon21	c.3140A>G	p.H1047R	0.14	COSM775	7	7.46	SD	TP53mut	Near Loop Region(767-772)	NO
01047	C2D1	58347	86gene-180518	TP53	chr17	7577070	7577070	G	-	NM_000546	exon8	c.868del	p.R290Afs*55	0.2	COSM46045	7	7.46	SD	TP53mut	Near Loop Region(767-772)	NO
01047	C2D1	58347	86gene-180518	EGFR	chr7	55248998	55248998	-	TGGCCAGCG	NM_005228	exon20	c.2300_2308dup	p.A767_V769dup	0.1	COSM392166	7	7.46	SD	TP53mut	Near Loop Region(767-772)	NO
01048	Pre	59198	86gene-180518	EGFR	chr7	55249017	55249017	-	CCACGT	NM_005228	exon20	c.2316_2321dup	p.H773_V774dup	9.11	COSM404810	6	1.45	SD	TP53wt	Far Loop Region(773-775)	Yes
01048	Pre	59198	86gene-180518	CDK4	chr12	58145088	58145088	C	T	NM_000075	exon3	c.256G>A	p.E86K	0.84	-	6	1.45	SD	TP53wt	Far Loop Region(773-775)	Yes
01048	Pre	59198	86gene-180518	PIK3CA	chr3	178952085	178952085	A	G	NM_006218	exon21	c.3140A>G	p.H1047R	3.87	COSM775	6	1.45	SD	TP53wt	Far Loop Region(773-775)	Yes
01048	Pre	59198	86gene-180518	ERBB2	chr17	37884181	37884181	G	A	NM_004448	exon27	c.3652G>A	p.D1218N	1.16	-	6	1.45	SD	TP53wt	Far Loop Region(773-775)	Yes
01048	Pre	59198	86gene-180518	CDK4		0	0					Amplification	/3.5			6	1.45	SD	TP53wt	Far Loop Region(773-775)	Yes
01048	Pre	59198	86gene-180518	MDM2		0	0					Amplification	/5.4			6	1.45	SD	TP53wt	Far Loop Region(773-775)	Yes
01049	Pre	59471	86gene-180518	ND	ND	ND	ND	ND	ND	ND	ND	ND	ND	ND	ND	0	8.31	SD	TP53wt	Near Loop Region(767-772)	NO
01049	C2D1	60870	86gene-180518	ND	ND	ND	ND	ND	ND	ND	ND	ND	ND	ND	ND	0	8.31	SD	TP53wt	Near Loop Region(767-772)	NO
01050	Pre	59727	86gene-180518	EGFR	chr7	55249017	55249017	-	CCA	NM_005228	exon20	c.2317_2319dup	p.H773dup	6.89	COSM6911725	2	1.68	SD	TP53mut	Far Loop Region(773-775)	NO
01050	Pre	59727	86gene-180518	TP53	chr17	7577539	7577539	G	A	NM_000546	exon7	c.742C>T	p.R248W	0.55	COSM10656	2	1.68	SD	TP53mut	Far Loop Region(773-775)	NO
01050	PD	62925	86gene-180518	EGFR	chr7	55249017	55249017	-	CCA	NM_005228	exon20	c.2317_2319dup	p.H773dup	44.65	COSM6911725	2	1.68	SD	TP53mut	Far Loop Region(773-775)	NO
01050	PD	62925	86gene-180518	ATM	chr11	108114686	108114687	TC	-	NM_000051	exon6	c.506_507del	p.S169Cfs*15	4.05	-	2	1.68	SD	TP53mut	Far Loop Region(773-775)	NO
01050	PD	62925	86gene-180518	RB1	chr13	48881420	48881420	G	T	NM_000321	exon2	c.142G>T	p.E48*	9.24	COSM5680476	2	1.68	SD	TP53mut	Far Loop Region(773-775)	NO
01050	PD	62925	86gene-180518	TP53	chr17	7577539	7577539	G	A	NM_000546	exon7	c.742C>T	p.R248W	4.34	COSM10656	2	1.68	SD	TP53mut	Far Loop Region(773-775)	NO
01050	PD	62925	86gene-180518	PDGFRA	chr4	55139885	55139885	C	G	NM_006206	exon10	c.1546C>G	p.L516V	2.72	-	2	1.68	SD	TP53mut	Far Loop Region(773-775)	NO
01050	PD	62925	86gene-180518	EGFR		0	0					Amplification	/3.4			2	1.68	SD	TP53mut	Far Loop Region(773-775)	NO
1902-11-15	C2D1	60872	86gene-180518	EGFR	chr7	55249018	55249020	-	CCA	NM_005228	exon20	c.2317_2319dup	p.H773dup	0.2	-	2	1.68	SD	TP53mut	Far Loop Region(773-775)	NO
01051	Pre	59729	86gene-180518	EGFR	chr7	55248998	55248998	-	TGGCCAGCG	NM_005228	exon20	c.2300_2308dup	p.A767_V769dup	0.84	COSM392166	1	6.87	PR	TP53wt	Near Loop Region(767-772)	Yes
01051	C2D1	61030	86gene-180518	ND	ND	ND	ND	ND	ND	ND	ND	ND	ND	ND	ND	1	6.87	PR	TP53wt	Near Loop Region(767-772)	Yes
01052	Pre	61928	86gene-180518	EGFR	chr7	55248998	55248998	-	TGGCCAGCG	NM_005228	exon20	c.2300_2308dup	p.A767_V769dup	11.78	COSM392166	2	2.83	SD	TP53mut	Near Loop Region(767-772)	Yes
01052	Pre	61928	86gene-180518	TP53	chr17	7578406	7578406	C	T	NM_000546	exon5	c.524G>A	p.R175H	8.8	COSM10648	2	2.83	SD	TP53mut	Near Loop Region(767-772)	Yes
01052	C2D1	63002	86gene-180518	EGFR	chr7	55248998	55248998	-	TGGCCAGCG	NM_005228	exon20	c.2300_2308dup	p.A767_V769dup	3.21	COSM392166	2	2.83	SD	TP53mut	Near Loop Region(767-772)	Yes
01052	C2D1	63002	86gene-180518	TP53	chr17	7578406	7578406	C	T	NM_000546	exon5	c.524G>A	p.R175H	2.72	COSM10648	2	2.83	SD	TP53mut	Near Loop Region(767-772)	Yes
01053	Pre	62312	86gene-180518	EGFR	chr7	55249010	55249010	-	ACT	NM_005228	exon20	c.2310_2311insTAC	p.D770_N771insY	72.99	COSM6977599	3	5.98	PR	TP53mut	Near Loop Region(767-772)	Yes
01053	Pre	62312	86gene-180518	TP53	chr17	7578478	7578478	G	T	NM_000546	exon5	c.452C>A	p.P151H	59.73	COSM11476	3	5.98	PR	TP53mut	Near Loop Region(767-772)	Yes
01053	Pre	62312	86gene-180518	EGFR		0	0					Amplification	/4.7			3	5.98	PR	TP53mut	Near Loop Region(767-772)	Yes
01053	C2D1	63467	86gene-180518	EGFR	chr7	55249010	55249010	-	ACT	NM_005228	exon20	c.2310_2311insTAC	p.D770_N771insY	2.62	COSM6977599	3	5.98	PR	TP53mut	Near Loop Region(767-772)	Yes
01053	C2D1	63467	86gene-180518	TP53	chr17	7578478	7578478	G	T	NM_000546	exon5	c.452C>A	p.P151H	0.54	COSM11476	3	5.98	PR	TP53mut	Near Loop Region(767-772)	Yes
01054	Pre	63557	86gene-180518	EGFR	chr7	55248998	55248998	-	TGGCCAGCG	NM_005228	exon20	c.2300_2308dup	p.A767_V769dup	0.16	COSM392166	1	5.16	SD	TP53wt	Near Loop Region(767-772)	Yes
01054	C2D1	65309	86gene-180518	ND	ND	ND	ND	ND	ND	ND	ND	ND	ND	ND	ND	1	5.16	SD	TP53wt	Near Loop Region(767-772)	Yes
01055	Pre	63556	86gene-180518	EGFR	chr7	55249013	55249013	-	ACCCCC	NM_005228	exon20	c.2314_2319dup	p.P772_H773dup	71.61	COSM6911817	5	4.86	SD	TP53mut	Near Loop Region(767-772)	Yes
01055	Pre	63556	86gene-180518	TP53	chr17	7578461	7578461	C	A	NM_000546	exon5	c.469G>T	p.V157F	15.36	COSM10670	5	4.86	SD	TP53mut	Near Loop Region(767-772)	Yes
01055	Pre	63556	86gene-180518	CDK4		0	0					Amplification	/5.7			5	4.86	SD	TP53mut	Near Loop Region(767-772)	Yes
01055	Pre	63556	86gene-180518	EGFR		0	0					Amplification	/6.5			5	4.86	SD	TP53mut	Near Loop Region(767-772)	Yes
01055	Pre	63556	86gene-180518	MDM2		0	0					Amplification	/5.2			5	4.86	SD	TP53mut	Near Loop Region(767-772)	Yes
01055	C2D1	65310	86gene-180518	EGFR	chr7	55249013	55249013	-	ACCCCC	NM_005228	exon20	c.2314_2319dup	p.P772_H773dup	0.65	COSM6911817	5	4.86	SD	TP53mut	Near Loop Region(767-772)	Yes
01057	Pre	64212	86gene-180518	EGFR	chr7	55249019	55249019	-	AGT	NM_005228	exon20	c.2318_2319insGTA	p.H773delinsQY	4.76	-	3	4.86	SD	TP53wt	Far Loop Region(773-775)	NO
01057	Pre	64212	86gene-180518	EGFR	chr7	55259515	55259515	T	G	NM_005228	exon21	c.2573T>G	p.L858R	0.38	COSM6224	3	4.86	SD	TP53wt	Far Loop Region(773-775)	NO
01057	Pre	64212	86gene-180518	EGFR	chr7	55259439	55259439	T	G	NM_005228	exon21	c.2497T>G	p.L833V	0.48	COSM13424	3	4.86	SD	TP53wt	Far Loop Region(773-775)	NO
01057	C2D1	65754	86gene-180518	EGFR	chr7	55249019	55249019	-	AGT	NM_005228	exon20	c.2318_2319insGTA	p.H773delinsQY	7.01	-	3	4.86	SD	TP53wt	Far Loop Region(773-775)	NO
01057	C2D1	65754	86gene-180518	RAD51C	chr17	56770090	56770090	C	G	NM_002876	exon1	c.86C>G	p.S29C	1.16	-	3	4.86	SD	TP53wt	Far Loop Region(773-775)	NO
01058	Pre	65311	86gene-180518	EGFR	chr7	55249017	55249017	-	CCA	NM_005228	exon20	c.2317_2319dup	p.H773dup	2.95	COSM6911725	1	3.94	SD	TP53wt	Far Loop Region(773-775)	Yes
01058	C2D1	66749	86gene-180518	EGFR	chr7	55249017	55249017	-	CCA	NM_005228	exon20	c.2317_2319dup	p.H773dup	1.27	COSM6911725	1	3.94	SD	TP53wt	Far Loop Region(773-775)	Yes
02001	Pre	54715	86gene-180518	RET	chr10	43617466	43617466	T	C	NM_020630	exon16	c.2801+2T>C	p.?	5.96	-	4	4.93	PR	TP53mut	Near Loop Region(767-772)	Yes
02001	Pre	54715	86gene-180518	BRCA2	chr13	32937374	32937374	G	T	NM_000059	exon18	c.8035G>T	p.D2679Y	3.11	-	4	4.93	PR	TP53mut	Near Loop Region(767-772)	Yes
02001	Pre	54715	86gene-180518	EGFR	chr7	55248998	55248998	-	TGGCCAGCG	NM_005228	exon20	c.2300_2308dup	p.A767_V769dup	17.65	COSM392166	4	4.93	PR	TP53mut	Near Loop Region(767-772)	Yes
02001	Pre	54715	86gene-180518	TP53	chr17	7577570	7577570	C	T	NM_000546	exon7	c.711G>A	p.M237I	10.29	COSM10834	4	4.93	PR	TP53mut	Near Loop Region(767-772)	Yes
02001	C2D1	55987	86gene-180518	EGFR	chr7	55248998	55248998	-	TGGCCAGCG	NM_005228	exon20	c.2300_2308dup	p.A767_V769dup	0.27	COSM392166	4	4.93	PR	TP53mut	Near Loop Region(767-772)	Yes
02002	Pre	57608	86gene-180518	EGFR	chr7	55249019	55249019	-	ATT	NM_005228	exon20	c.2318_2319insTTA	p.H773_V774insY	13.72	-	3	8.02	SD	TP53wt	Far Loop Region(773-775)	Yes
02002	Pre	57608	86gene-180518	MTOR	chr1	11174893	11174893	T	C	NM_004958	exon52	c.7141A>G	p.R2381G	10.43	-	3	8.02	SD	TP53wt	Far Loop Region(773-775)	Yes
02002	Pre	57608	86gene-180518	DDR2	chr1	162724541	162724541	C	T	NM_006182	exon5	c.313C>T	p.R105C	8.29	COSM1335754	3	8.02	SD	TP53wt	Far Loop Region(773-775)	Yes
02002	C2D1	60205	86gene-180518	ND	ND	ND	ND	ND	ND	ND	ND	ND	ND	ND	ND	3	8.02	SD	TP53wt	Far Loop Region(773-775)	Yes
02003	Pre	61031	86gene-180518	APC	chr5	112175675	112175675	-	AG	NM_000038	exon16	c.4393_4394dup	p.S1465Rfs*9	0.53	COSM1432411	2	2.76	SD	TP53wt	Near Loop Region(767-772)	NO
02003	Pre	61031	86gene-180518	EGFR	chr7	55249002	55249002	-	CAGCGTGGA	NM_005228	exon20	c.2303_2311dup	p.S768_D770dup	0.51	COSM3728433	2	2.76	SD	TP53wt	Near Loop Region(767-772)	NO
02003	C2D1	62796	86gene-180518	ND	ND	ND	ND	ND	ND	ND	ND	ND	ND	ND	ND	2	2.76	SD	TP53wt	Near Loop Region(767-772)	NO
02004	Pre	61032	86gene-180518	EGFR	chr7	55248998	55248998	-	TGGCCAGCG	NM_005228	exon20	c.2300_2308dup	p.A767_V769dup	6.98	COSM392166	2	4.99	SD	TP53wt	Helical Region(761-766)	NO
02004	Pre	61032	86gene-180518	IGF1R	chr15	99250978	99250978	G	C	NM_000875	exon2	c.282G>C	p.E94D	1.3	COSM6936193	2	4.99	SD	TP53wt	Helical Region(761-766)	NO
02004	C2D1	62531	86gene-180518	ND	ND	ND	ND	ND	ND	ND	ND	ND	ND	ND	ND	2	4.99	SD	TP53wt	Helical Region(761-766)	NO
02005	Pre	63805	86gene-180518	EGFR	chr7	55249012	55249012	-	GGTTTT	NM_005228	exon20	c.2310_2311insGGTTTT	p.D770_N771insGF	28.13	-	4	2.96	SD	TP53wt	Near Loop Region(767-772)	Yes
02005	Pre	63805	86gene-180518	RB1	chr13	48881462	48881462	C	T	NM_000321	exon2	c.184C>T	p.Q62*	7.5	COSM893	4	2.96	SD	TP53wt	Near Loop Region(767-772)	Yes
02005	Pre	63805	86gene-180518	ATM	chr11	108205823	108205823	G	C	NM_000051	exon55	c.8138G>C	p.R2713T	2.91	-	4	2.96	SD	TP53wt	Near Loop Region(767-772)	Yes
02005	Pre	63805	86gene-180518	PIK3CA	chr3	178936082	178936082	G	A	NM_006218	exon10	c.1624G>A	p.E542K	0.46	COSM760	4	2.96	SD	TP53wt	Near Loop Region(767-772)	Yes
02005	PD	67291	86gene-180518	EGFR	chr7	55249012	55249012	-	GGTTTT	NM_005228	exon20	c.2310_2311insGGTTTT	p.D770_N771insGF	46.98	-	4	2.96	SD	TP53wt	Near Loop Region(767-772)	Yes
02005	PD	67291	86gene-180518	RB1	chr13	48881462	48881462	C	T	NM_000321	exon2	c.184C>T	p.Q62*	18.86	COSM893	4	2.96	SD	TP53wt	Near Loop Region(767-772)	Yes
02005	PD	67291	86gene-180518	ATM	chr11	108205823	108205823	G	C	NM_000051	exon55	c.8138G>C	p.R2713T	5.97	-	4	2.96	SD	TP53wt	Near Loop Region(767-772)	Yes
02005	PD	67291	86gene-180518	PIK3CA	chr3	178936082	178936082	G	A	NM_006218	exon10	c.1624G>A	p.E542K	1.35	COSM760	4	2.96	SD	TP53wt	Near Loop Region(767-772)	Yes
02005	C2D1	65471	86gene-180518	EGFR	chr7	55249012	55249012	-	GGTTTT	NM_005228	exon20	c.2310_2311insGGTTTT	p.D770_N771insGF	0.14	-	4	2.96	SD	TP53wt	Near Loop Region(767-772)	Yes
03001	Pre	44934	86gene-180518	ND	ND	ND	ND	ND	ND	ND	ND	ND	ND	ND	ND	0	7.85	SD	TP53wt	Near Loop Region(767-772)	NO
03001	C2D1	46108	86gene-180518	ND	ND	ND	ND	ND	ND	ND	ND	ND	ND	ND	ND	0	7.85	SD	TP53wt	Near Loop Region(767-772)	NO
03003	Pre	57108	86gene-180518	EGFR	chr7	55248998	55248998	-	TGGCCAGCG	NM_005228	exon20	c.2300_2308dup	p.A767_V769dup	1.03	COSM392166	1	8.31	SD	TP53wt	Near Loop Region(767-772)	NO
03003	C2D1	58239	86gene-180518	EGFR	chr7	55248998	55248998	-	TGGCCAGCG	NM_005228	exon20	c.2300_2308dup	p.A767_V769dup	0.2	COSM392166	1	8.31	SD	TP53wt	Near Loop Region(767-772)	NO
03004	Pre	57350	86gene-180518	EGFR	chr7	55249002	55249002	-	CAGCGTGGA	NM_005228	exon20	c.2303_2311dup	p.S768_D770dup	2.61	COSM3728433	3	3.65	PR	TP53mut	Near Loop Region(767-772)	NO
03004	Pre	57350	86gene-180518	TP53	chr17	7578370	7578370	C	T	NM_000546	exon6	c.559+1G>A	p.?	2.43	COSM6901	3	3.65	PR	TP53mut	Near Loop Region(767-772)	NO
03004	Pre	57350	86gene-180518	RB1	chr13	48947629	48947629	G	A	NM_000321	exon12	c.1215+1G>A	p.?	1.87	COSM1015	3	3.65	PR	TP53mut	Near Loop Region(767-772)	NO
03004	C2D1	58579	86gene-180518	EGFR	chr7	55249002	55249002	-	CAGCGTGGA	NM_005228	exon20	c.2303_2311dup	p.S768_D770dup	0.1	COSM3728433	3	3.65	PR	TP53mut	Near Loop Region(767-772)	NO
03007	Pre	65753	86gene-180518	ND	ND	ND	ND	ND	ND	ND	ND	ND	ND	ND	ND	0	0.92	SD	TP53wt	Near Loop Region(767-772)	NO
03007	C2D1	67020	86gene-180518	ND	ND	ND	ND	ND	ND	ND	ND	ND	ND	ND	ND	0	0.92	SD	TP53wt	Near Loop Region(767-772)	NO
04001	Pre	48877	86gene-180518	EGFR	chr7	55248998	55248998	-	TGGCCAGCG	NM_005228	exon20	c.2300_2308dup	p.A767_V769dup	1.8	COSM392166	3	4.76	PR	TP53mut	Near Loop Region(767-772)	NO
04001	Pre	48877	86gene-180518	TP53	chr17	7578394	7578394	T	A	NM_000546	exon5	c.536A>T	p.H179L	3.13	COSM43635	3	4.76	PR	TP53mut	Near Loop Region(767-772)	NO
04001	Pre	48877	86gene-180518	SMAD4	chr18	48591891	48591891	G	A	NM_005359	exon9	c.1054G>A	p.G352R	1.35	COSM1150607	3	4.76	PR	TP53mut	Near Loop Region(767-772)	NO
04001	C2D1	50206	86gene-180518	ND	ND	ND	ND	ND	ND	ND	ND	ND	ND	ND	ND	3	4.76	PR	TP53mut	Near Loop Region(767-772)	NO
04003	Pre	53408	86gene-180518	EGFR	chr7	55249011	55249011	-	CGC	NM_005228	exon20	c.2311delinsGCCC	p.N771delinsAH	0.14	-	1	10.45	PR	TP53wt	Near Loop Region(767-772)	NO
04003	C2D1	54716	86gene-180518	ND	ND	ND	ND	ND	ND	ND	ND	ND	ND	ND	ND	1	10.45	PR	TP53wt	Near Loop Region(767-772)	NO
04004	Pre	53829	86gene-180518	HDAC2	chr6	114266583	114266583	T	C	NM_001527	exon10	c.1034A>G	p.H345R	34.13	-	4	4.8	SD	TP53mut	Near Loop Region(767-772)	NO
04004	Pre	53829	86gene-180518	EGFR	chr7	55249009	55249009	GACAA	GGCGGCAC	NM_005228	exon20	c.2309_2312delinsGCGGCAC	p.D770_N771delinsGGT	38.78	-	4	4.8	SD	TP53mut	Near Loop Region(767-772)	NO
04004	Pre	53829	86gene-180518	TP53	chr17	7576927	7576927	C	A	NM_000546	exon10	c.920-1G>T	p.?	45.67	COSM95740	4	4.8	SD	TP53mut	Near Loop Region(767-772)	NO
04004	Pre	53829	86gene-180518	EGFR		0	0					Amplification	/3.8			4	4.8	SD	TP53mut	Near Loop Region(767-772)	NO
04004	C2D1	55174	86gene-180518	TP53	chr17	7576927	7576927	C	A	NM_000546	exon10	c.920-1G>T	p.?	3.9	COSM95740	4	4.8	SD	TP53mut	Near Loop Region(767-772)	NO
04004	C2D1	55174	86gene-180518	HDAC2	chr6	114266583	114266583	T	C	NM_001527	exon10	c.1034A>G	p.H345R	5.2	-	4	4.8	SD	TP53mut	Near Loop Region(767-772)	NO
04004	C2D1	55174	86gene-180518	EGFR	chr7	55249009	55249009	GACAA	GGCGGCAC	NM_005228	exon20	c.2309_2312delinsGCGGCAC	p.D770_N771delinsGGT	7.17	-	4	4.8	SD	TP53mut	Near Loop Region(767-772)	NO
04005	Pre	54152	86gene-180518	EGFR	chr7	55249002	55249002	-	CAGCGTGGA	NM_005228	exon20	c.2303_2311dup	p.S768_D770dup	0.92	COSM3728433	1	12.81	PR	TP53wt	Near Loop Region(767-772)	Yes
04005	C2D1	55649	86gene-180518	EGFR	chr7	55249002	55249002	-	CAGCGTGGA	NM_005228	exon20	c.2303_2311dup	p.S768_D770dup	0.1	COSM3728433	1	12.81	PR	TP53wt	Near Loop Region(767-772)	Yes
04006	Pre	56847	86gene-180518	ND	ND	ND	ND	ND	ND	ND	ND	ND	ND	ND	ND	0	9.17	SD	TP53wt	Not Detected	NO
04006	C2D1	57998	86gene-180518	ND	ND	ND	ND	ND	ND	ND	ND	ND	ND	ND	ND	0	9.17	SD	TP53wt	Not Detected	NO
04007	Pre	57261	86gene-180518	TP53	chr17	7578206	7578206	-	ATGTCGAAAAGTGTTTCTGTC	NM_000546	exon6	c.622_642dup	p.D208_H214dup	3	-	2	0.99	SD	TP53mut	Near Loop Region(767-772)	Yes
04007	Pre	57261	86gene-180518	EGFR	chr7	55248998	55248998	-	TGGCCAGCG	NM_005228	exon20	c.2300_2308dup	p.A767_V769dup	12	COSM392166	2	0.99	SD	TP53mut	Near Loop Region(767-772)	Yes
04007	C2D1	58580	86gene-180518	EGFR	chr7	55248998	55248998	-	TGGCCAGCG	NM_005228	exon20	c.2300_2308dup	p.A767_V769dup	16.71	COSM392166	2	0.99	SD	TP53mut	Near Loop Region(767-772)	Yes
04007	C2D1	58580	86gene-180518	TP53	chr17	7578206	7578206	-	ATGTCGAAAAGTGTTTCTGTC	NM_000546	exon6	c.622_642dup	p.D208_H214dup	6.73	-	2	0.99	SD	TP53mut	Near Loop Region(767-772)	Yes
04008	Pre	58238	86gene-180518	EGFR	chr7	55248998	55248998	-	TGGCCAGCG	NM_005228	exon20	c.2300_2308dup	p.A767_V769dup	16.24	COSM392166	1	4.76	SD	TP53wt	Near Loop Region(767-772)	NO
04008	C2D1	59855	86gene-180518	EGFR	chr7	55248998	55248998	-	TGGCCAGCG	NM_005228	exon20	c.2300_2308dup	p.A767_V769dup	0.1	COSM392166	1	4.76	SD	TP53wt	Near Loop Region(767-772)	NO
04009	Pre	60206	86gene-180518	EGFR	chr7	55248998	55248998	-	TGGCCAGCG	NM_005228	exon20	c.2300_2308dup	p.A767_V769dup	1.6	COSM392166	5	0.89	PD	TP53wt	Near Loop Region(767-772)	Yes
04009	Pre	60206	86gene-180518	TP53	chr17	7577551	7577551	C	A	NM_000546	exon7	c.730G>T	p.G244C	0.47	COSM11524	5	0.89	PD	TP53wt	Near Loop Region(767-772)	Yes
04009	Pre	60206	86gene-180518	AR	chrX	66931262	66931262	T	G	NM_000044	exon4	c.1904T>G	p.L635R	0.91	COSM5435424	5	0.89	PD	TP53wt	Near Loop Region(767-772)	Yes
04009	Pre	60206	86gene-180518	CHEK2	chr22	29091177	29091177	T	G	NM_007194	exon12	c.1313A>C	p.D438A	0.81	-	5	0.89	PD	TP53wt	Near Loop Region(767-772)	Yes
04009	Pre	60206	86gene-180518	TP53	chr17	7577120	7577120	C	A	NM_000546	exon8	c.818G>T	p.R273L	2.71	COSM10779	5	0.89	PD	TP53wt	Near Loop Region(767-772)	Yes
04010	Pre	60375	86gene-180518	ND	ND	ND	ND	ND	ND	ND	ND	ND	ND	ND	ND	0	8.11	PR	TP53wt	Not Detected	Yes
04010	C2D1	61729	86gene-180518	ND	ND	ND	ND	ND	ND	ND	ND	ND	ND	ND	ND	0	8.11	PR	TP53wt	Not Detected	Yes
04011	Pre	61217	86gene-180518	EGFR	chr7	55249008	55249008	-	GGACAACCC	NM_005228	exon20	c.2307_2315dup	p.D770_P772dup	6.77	-	1	7.43	PR	TP53wt	Near Loop Region(767-772)	Yes
04011	C2D1	62402	86gene-180518	EGFR	chr7	55249009	55249017	-	GGACAACCC	NM_005228	exon20	c.2307_2315dup	p.D770_P772dup	0.21	-	1	7.43	PR	TP53wt	Near Loop Region(767-772)	Yes
04012	Pre	63221	86gene-180518	EGFR	chr7	55249002	55249002	-	CAGCGTGGA	NM_005228	exon20	c.2303_2311dup	p.S768_D770dup	5.56	COSM3728433	2	4.17	PR	TP53mut	Near Loop Region(767-772)	Yes
04012	Pre	63221	86gene-180518	TP53	chr17	7574003	7574003	G	A	NM_000546	exon10	c.1024C>T	p.R342*	2.54	COSM11073	2	4.17	PR	TP53mut	Near Loop Region(767-772)	Yes
04012	C2D1	65077	86gene-180518	EGFR	chr7	55249002	55249002	-	CAGCGTGGA	NM_005228	exon20	c.2303_2311dup	p.S768_D770dup	0.1	COSM3728433	2	4.17	PR	TP53mut	Near Loop Region(767-772)	Yes
04012	C2D1	65077	86gene-180518	TP53	chr17	7574003	7574003	G	A	NM_000546	exon10	c.1024C>T	p.R342*	0.09	COSM11073	2	4.17	PR	TP53mut	Near Loop Region(767-772)	Yes
05001	Pre	48295	86gene-180518	ND	ND	ND	ND	ND	ND	ND	ND	ND	ND	ND	ND	0	6.41	SD	TP53wt	Near Loop Region(767-772)	Yes
05001	C2D1	49499	86gene-180518	ND	ND	ND	ND	ND	ND	ND	ND	ND	ND	ND	ND	0	6.41	SD	TP53wt	Near Loop Region(767-772)	Yes
05002	Pre	48193	86gene-180518	EGFR	chr7	55248998	55248998	-	TGGCCAGCG	NM_005228	exon20	c.2300_2308dup	p.A767_V769dup	1.15	COSM392166	1	12.35	SD	TP53wt	Near Loop Region(767-772)	NO
05002	C2D1	49615	86gene-180518	EGFR	chr7	55248998	55248998	-	TGGCCAGCG	NM_005228	exon20	c.2300_2308dup	p.A767_V769dup	0.1	COSM392166	1	12.35	SD	TP53wt	Near Loop Region(767-772)	NO
05004	Pre	48192	86gene-180518	EGFR	chr7	55249017	55249017	-	CCA	NM_005228	exon20	c.2317_2319dup	p.H773dup	1	COSM6911725	1	5.16	SD	TP53wt	Far Loop Region(773-775)	Yes
05004	C2D1	49500	86gene-180518	EGFR	chr7	55249017	55249017	-	CCA	NM_005228	exon20	c.2317_2319dup	p.H773dup	0.2	COSM6911725	1	5.16	SD	TP53wt	Far Loop Region(773-775)	Yes
05006	Pre	48665	86gene-180518	EGFR	chr7	55249010	55249010	-	ACAACCCCC	NM_005228	exon20	c.2311_2319dup	p.N771_H773dup	7.82	COSM6911286	1	2.66	SD	TP53wt	Near Loop Region(767-772)	Yes
05006	C2D1	49776	86gene-180518	EGFR	chr7	55249010	55249010	-	ACAACCCCC	NM_005228	exon20	c.2311_2319dup	p.N771_H773dup	0.4	COSM6911286	1	2.66	SD	TP53wt	Near Loop Region(767-772)	Yes
05007	Pre	48666	86gene-180518	TP53	chr17	7577095	7577095	G	C	NM_000546	exon8	c.843C>G	p.D281E	6.54	COSM43837	3	0.92	SD	TP53mut	Near Loop Region(767-772)	Yes
05007	Pre	48666	86gene-180518	EGFR	chr7	55248998	55248998	-	TGGCCAGCG	NM_005228	exon20	c.2300_2308dup	p.A767_V769dup	10.38	COSM392166	3	0.92	SD	TP53mut	Near Loop Region(767-772)	Yes
05007	Pre	48666	86gene-180518	RB1	chr13	48942686	48942686	-	A	NM_000321	exon11	c.1078dup	p.S360Kfs*2	7.89	-	3	0.92	SD	TP53mut	Near Loop Region(767-772)	Yes
05007	C2D1	49775	86gene-180518	RB1	chr13	48942686	48942686	-	A	NM_000321	exon11	c.1078dup	p.S360Kfs*2	5.24	-	3	0.92	SD	TP53mut	Near Loop Region(767-772)	Yes
05007	C2D1	49775	86gene-180518	TP53	chr17	7577095	7577095	G	C	NM_000546	exon8	c.843C>G	p.D281E	4.62	COSM43837	3	0.92	SD	TP53mut	Near Loop Region(767-772)	Yes
05007	C2D1	49775	86gene-180518	EGFR	chr7	55248998	55248998	-	TGGCCAGCG	NM_005228	exon20	c.2300_2308dup	p.A767_V769dup	10.66	COSM392166	3	0.92	SD	TP53mut	Near Loop Region(767-772)	Yes
05008	Pre	54713	86gene-180518	EGFR	chr7	55249002	55249002	-	CAGCGTGGA	NM_005228	exon20	c.2303_2311dup	p.S768_D770dup	0.42	COSM3728433	1	0.92	SD	TP53wt	Near Loop Region(767-772)	NO
05008	C2D1	55985	86gene-180518	EGFR	chr7	55249002	55249002	-	CAGCGTGGA	NM_005228	exon20	c.2303_2311dup	p.S768_D770dup	0.1	COSM3728433	1	0.92	SD	TP53wt	Near Loop Region(767-772)	NO
05011	Pre	57107	86gene-180518	EGFR	chr7	55249002	55249002	-	CAGCGTGGA	NM_005228	exon20	c.2303_2311dup	p.S768_D770dup	2.45	COSM3728433	2	8.25	SD	TP53mut	Near Loop Region(767-772)	NO
05011	Pre	57107	86gene-180518	TP53	chr17	7578442	7578442	T	C	NM_000546	exon5	c.488A>G	p.Y163C	0.48	COSM10808	2	8.25	SD	TP53mut	Near Loop Region(767-772)	NO
05011	C2D1	58240	86gene-180518	EGFR	chr7	55249002	55249002	-	CAGCGTGGA	NM_005228	exon20	c.2303_2311dup	p.S768_D770dup	0.26	COSM3728433	2	8.25	SD	TP53mut	Near Loop Region(767-772)	NO
05012	Pre	60921	86gene-180518	ND	ND	ND	ND	ND	ND	ND	ND	ND	ND	ND	ND	0	0.79	SD	TP53wt	Near Loop Region(767-772)	Yes
05012	Pre	60367	86gene-180518	ND	ND	ND	ND	ND	ND	ND	ND	ND	ND	ND	ND	0	0.79	SD	TP53wt	Near Loop Region(767-772)	Yes
05013	Pre	61289	86gene-180518	ND	ND	ND	ND	ND	ND	ND	ND	ND	ND	ND	ND	0	4.7	SD	TP53wt	Near Loop Region(767-772)	NO
05014	Pre	64522	86gene-180518	EGFR	chr7	55248998	55248998	-	TGGCCAGCG	NM_005228	exon20	c.2300_2308dup	p.A767_V769dup	3.73	COSM392166	3	2.96	SD	TP53mut	Near Loop Region(767-772)	NO
05014	Pre	64522	86gene-180518	TP53	chr17	7579530	7579539	ATTGTTCAAT	-	NM_000546	exon4	c.148_157del	p.I50Gfs*70	1.19	-	3	2.96	SD	TP53mut	Near Loop Region(767-772)	NO
05014	Pre	64522	86gene-180518	PIK3CA	chr3	178936091	178936091	G	A	NM_006218	exon10	c.1633G>A	p.E545K	1.35	COSM763	3	2.96	SD	TP53mut	Near Loop Region(767-772)	NO
05014	C2D1	66477	86gene-180518	ND	ND	ND	ND	ND	ND	ND	ND	ND	ND	ND	ND	3	2.96	SD	TP53mut	Near Loop Region(767-772)	NO
06001	Pre	49498	86gene-180518	EGFR	chr7	55249010	55249019	ACAACCCCC	ACAACCCCTACAACCCCT	NM_005228	exon20	c.2317delinsTACAACCCCT	p.H773delinsYNPY	2.1	-	2	16.59	PR	TP53wt	Far Loop Region(773-775)	Yes
06001	Pre	49498	86gene-180518	TSC1	chr9	135785999	135786003	GCACG	-	NM_000368	exon12	c.1218_1222del	p.Y406*	1.11	-	2	16.59	PR	TP53wt	Far Loop Region(773-775)	Yes
06001	C2D1	50706	86gene-180518	EGFR	chr7	55249010	55249019	ACAACCCCC	ACAACCCCTACAACCCCT	NM_005228	exon20	c.2317delinsTACAACCCCT	p.H773delinsYNPY	0.2	-	2	16.59	PR	TP53wt	Far Loop Region(773-775)	Yes
06002	Pre	53387	86gene-180518	EGFR	chr7	55249002	55249002	-	CAGCGTGGA	NM_005228	exon20	c.2303_2311dup	p.S768_D770dup	0.51	COSM3728433	1	4.63	PR	TP53wt	Near Loop Region(767-772)	NO
06002	PD	60378	86gene-180518	EGFR	chr7	55249003	55249011	-	CAGCGTGGA	NM_005228	exon20	c.2303_2311dup	p.S768_D770dup	0.21	COSM3728433	1	4.63	PR	TP53wt	Near Loop Region(767-772)	NO
06002	C2D1	54444	86gene-180518	EGFR	chr7	55249002	55249002	-	CAGCGTGGA	NM_005228	exon20	c.2303_2311dup	p.S768_D770dup	0.1	COSM3728433	1	4.63	PR	TP53wt	Near Loop Region(767-772)	NO
06003	Pre	53388	86gene-180518	TP53	chr17	7578263	7578263	G	C	NM_000546	exon6	c.586C>G	p.R196G	1.16	COSM5635597	2	5.59	PR	TP53mut	Far Loop Region(773-775)	NO
06003	Pre	53388	86gene-180518	EGFR	chr7	55249021	55249021	-	CATCCCCAT	NM_005228	exon20	c.2319_2320insCATCCCCAT	p.H773_V774insHPH	17.95	-	2	5.59	PR	TP53mut	Far Loop Region(773-775)	NO
06003	C2D1	54437	86gene-180518	EGFR	chr7	55249021	55249021	-	CATCCCCAT	NM_005228	exon20	c.2319_2320insCATCCCCAT	p.H773_V774insHPH	2.21	-	2	5.59	PR	TP53mut	Far Loop Region(773-775)	NO
06004	Pre	53897	86gene-180518	ND	ND	ND	ND	ND	ND	ND	ND	ND	ND	ND	ND	0	7.56	PR	TP53wt	Not Detected	NO
06004	C2D1	55173	86gene-180518	ND	ND	ND	ND	ND	ND	ND	ND	ND	ND	ND	ND	0	7.56	PR	TP53wt	Not Detected	NO
06005	Pre	54443	86gene-180518	TP53	chr17	7577139	7577139	G	A	NM_000546	exon8	c.799C>T	p.R267W	6.1	COSM11183	2	9.95	SD	TP53mut	Near Loop Region(767-772)	Yes
06005	Pre	54443	86gene-180518	EGFR	chr7	55248998	55248998	-	TGGCCAGCG	NM_005228	exon20	c.2300_2308dup	p.A767_V769dup	17.46	COSM392166	2	9.95	SD	TP53mut	Near Loop Region(767-772)	Yes
06005	C2D1	55301	86gene-180518	ND	ND	ND	ND	ND	ND	ND	ND	ND	ND	ND	ND	2	9.95	SD	TP53mut	Near Loop Region(767-772)	Yes
06006	Pre	55648	86gene-180518	TP53	chr17	7578237	7578237	-	T	NM_000546	exon6	c.611dup	p.Y205Vfs*4	1.65	-	2	2.79	SD	TP53mut	Near Loop Region(767-772)	NO
06006	Pre	55648	86gene-180518	EGFR	chr7	55249002	55249002	-	CAGCGTGGA	NM_005228	exon20	c.2303_2311dup	p.S768_D770dup	2.32	COSM3728433	2	2.79	SD	TP53mut	Near Loop Region(767-772)	NO
06006	C2D1	56848	86gene-180518	ND	ND	ND	ND	ND	ND	ND	ND	ND	ND	ND	ND	2	2.79	SD	TP53mut	Near Loop Region(767-772)	NO
06007	Pre	57449	86gene-180518	EGFR	chr7	55248980	55248980	-	TCCAGGAAGCCT	NM_005228	exon20	c.2284-5_2290dup	p.A763_Y764insFQEA	5.38	-	2	1.91	PR	TP53mut	Helical Region(761-766)	Yes
06007	Pre	57449	86gene-180518	TP53	chr17	7578478	7578478	G	T	NM_000546	exon5	c.452C>A	p.P151H	0.78	COSM11476	2	1.91	PR	TP53mut	Helical Region(761-766)	Yes
06007	C2D1	58581	86gene-180518	EGFR	chr7	55248980	55248980	-	TCCAGGAAGCCT	NM_005228	exon20	c.2284-5_2290dup	p.A763_Y764insFQEA	0.24	-	2	1.91	PR	TP53mut	Helical Region(761-766)	Yes
06008	Pre	57999	86gene-180518	ND	ND	ND	ND	ND	ND	ND	ND	ND	ND	ND	ND	0	8.21	PR	TP53wt	Near Loop Region(767-772)	Yes
06008	PD	70005	86gene-180518	ND	ND	ND	ND	ND	ND	ND	ND	ND	ND	ND	ND	0	8.21	PR	TP53wt	Near Loop Region(767-772)	Yes
06008	C2D1	59445	86gene-180518	ND	ND	ND	ND	ND	ND	ND	ND	ND	ND	ND	ND	0	8.21	PR	TP53wt	Near Loop Region(767-772)	Yes
06009	Pre	61929	86gene-180518	ND	ND	ND	ND	ND	ND	ND	ND	ND	ND	ND	ND	0	5.82	SD	TP53wt	Near Loop Region(767-772)	NO
06009	C2D1	63003	86gene-180518	ND	ND	ND	ND	ND	ND	ND	ND	ND	ND	ND	ND	0	5.82	SD	TP53wt	Near Loop Region(767-772)	NO
06010	Pre	63806	86gene-180518	TP53	chr17	7578484	7578499	GAATCAACCCACAGCT	-	NM_000546	exon5	c.431_446del	p.Q144Pfs*21	0.62	-	2	5.98	PR	TP53mut	Far Loop Region(773-775)	NO
06010	Pre	63806	86gene-180518	EGFR	chr7	55249016	55249016	-	CCCACG	NM_005228	exon20	c.2315_2320dup	p.H773_V774insAH	14.73	-	2	5.98	PR	TP53mut	Far Loop Region(773-775)	NO
06010	C2D1	65308	86gene-180518	EGFR	chr7	55249016	55249016	-	CCCACG	NM_005228	exon20	c.2315_2320dup	p.H773_V774insAH	0.26	-	2	5.98	PR	TP53mut	Far Loop Region(773-775)	NO
07001	Pre	47048	86gene-180518	EGFR	chr7	55249010	55249010	-	ACAACCCCC	NM_005228	exon20	c.2311_2319dup	p.N771_H773dup	0.91	COSM6911286	1	18.04	PR	TP53wt	Near Loop Region(767-772)	Yes
07001	C2D1	48194	86gene-180518	ND	ND	ND	ND	ND	ND	ND	ND	ND	ND	ND	ND	1	18.04	PR	TP53wt	Near Loop Region(767-772)	Yes
07002	Pre	48664	86gene-180518	EGFR	chr7	55248998	55248998	-	TGGCCAGCG	NM_005228	exon20	c.2300_2308dup	p.A767_V769dup	6.23	COSM392166	2	6.87	PR	TP53mut	Near Loop Region(767-772)	NO
07002	Pre	48664	86gene-180518	TP53	chr17	7577018	7577018	C	T	NM_000546	exon9	c.919+1G>A	p.?	1.8	COSM44143	2	6.87	PR	TP53mut	Near Loop Region(767-772)	NO
07002	PD	57602	86gene-180518	EGFR	chr7	55248998	55248998	-	TGGCCAGCG	NM_005228	exon20	c.2300_2308dup	p.A767_V769dup	20.97	COSM392166	2	6.87	PR	TP53mut	Near Loop Region(767-772)	NO
07002	PD	57602	86gene-180518	TP53	chr17	7577018	7577018	C	T	NM_000546	exon9	c.919+1G>A	p.?	9.17	COSM44143	2	6.87	PR	TP53mut	Near Loop Region(767-772)	NO
07002	PD	57602	86gene-180518	ALK	chr2	29606606	29606606	C	A	NM_004304	exon5	c.1274G>T	p.C425F	1.78	-	2	6.87	PR	TP53mut	Near Loop Region(767-772)	NO
07002	C2D1	49777	86gene-180518	ND	ND	ND	ND	ND	ND	ND	ND	ND	ND	ND	ND	2	6.87	PR	TP53mut	Near Loop Region(767-772)	NO
07003	Pre	48667	86gene-180518	EGFR	chr7	55249002	55249002	-	CAGCGTGGA	NM_005228	exon20	c.2303_2311dup	p.S768_D770dup	29.68	COSM3728433	2	14.59	PR	TP53mut	Near Loop Region(767-772)	NO
07003	Pre	48667	86gene-180518	TP53	chr17	7579377	7579377	G	A	NM_000546	exon4	c.310C>T	p.Q104*	7.02	COSM10886	2	14.59	PR	TP53mut	Near Loop Region(767-772)	NO
07003	C2D1	50208	86gene-180518	EGFR	chr7	55249002	55249002	-	CAGCGTGGA	NM_005228	exon20	c.2303_2311dup	p.S768_D770dup	3.15	COSM3728433	2	14.59	PR	TP53mut	Near Loop Region(767-772)	NO
07003	C2D1	50208	86gene-180518	TP53	chr17	7579377	7579377	G	A	NM_000546	exon4	c.310C>T	p.Q104*	0.29	COSM10886	2	14.59	PR	TP53mut	Near Loop Region(767-772)	NO
07004	Pre	48909	86gene-180518	EGFR	chr7	55249002	55249002	-	CAGCGTGGA	NM_005228	exon20	c.2303_2311dup	p.S768_D770dup	11.78	COSM3728433	2	3.25	SD	TP53wt	Near Loop Region(767-772)	Yes
07004	Pre	48909	86gene-180518	MDM2		0	0					Amplification	/3.2			2	3.25	SD	TP53wt	Near Loop Region(767-772)	Yes
07004	PD	55745	86gene-180518	EGFR	chr7	55249002	55249002	-	CAGCGTGGA	NM_005228	exon20	c.2303_2311dup	p.S768_D770dup	2.8	COSM3728433	2	3.25	SD	TP53wt	Near Loop Region(767-772)	Yes
07004	C2D1	50909	86gene-180518	EGFR	chr7	55249002	55249002	-	CAGCGTGGA	NM_005228	exon20	c.2303_2311dup	p.S768_D770dup	17.46	COSM3728433	2	3.25	SD	TP53wt	Near Loop Region(767-772)	Yes
07004	C2D1	50909	86gene-180518	CDK4		0	0					Amplification	/3			2	3.25	SD	TP53wt	Near Loop Region(767-772)	Yes
07004	C2D1	50909	86gene-180518	MDM2		0	0					Amplification	/4.1			2	3.25	SD	TP53wt	Near Loop Region(767-772)	Yes
07005	Pre	52292	86gene-180518	EGFR	chr7	55249002	55249002	-	CAGCGTGGA	NM_005228	exon20	c.2303_2311dup	p.S768_D770dup	0.86	COSM3728433	1	5.52	PR	TP53wt	Near Loop Region(767-772)	Yes
07005	C2D1	53409	86gene-180518	ND	ND	ND	ND	ND	ND	ND	ND	ND	ND	ND	ND	1	5.52	PR	TP53wt	Near Loop Region(767-772)	Yes
07006	Pre	52293	86gene-180518	ND	ND	ND	ND	ND	ND	ND	ND	ND	ND	ND	ND	0	13.34	PR	TP53wt	Near Loop Region(767-772)	Yes
07006	C2D1	53410	86gene-180518	ND	ND	ND	ND	ND	ND	ND	ND	ND	ND	ND	ND	0	13.34	PR	TP53wt	Near Loop Region(767-772)	Yes
07007	Pre	52294	86gene-180518	EGFR	chr7	55248998	55248998	-	TGGCCAGCG	NM_005228	exon20	c.2300_2308dup	p.A767_V769dup	0.81	COSM392166	2	8.44	PR	TP53wt	Near Loop Region(767-772)	Yes
07007	Pre	52294	86gene-180518	NTRK3	chr15	88680687	88680687	G	C	NM_001007156	exon7	c.570C>G	p.I190M	0.21	-	2	8.44	PR	TP53wt	Near Loop Region(767-772)	Yes
07007	PD	63942	86gene-180518	TP53	chr17	7578555	7578555	C	T	NM_000546	exon6	c.376-1G>A	p.?	0.44	COSM6900	2	8.44	PR	TP53wt	Near Loop Region(767-772)	Yes
07007	PD	63942	86gene-180518	NTRK3	chr15	88680687	88680687	G	C	NM_001007156	exon7	c.570C>G	p.I190M	0.15	-	2	8.44	PR	TP53wt	Near Loop Region(767-772)	Yes
07007	PD	63942	86gene-180518	EGFR	chr7	55248998	55248998	-	TGGCCAGCG	NM_005228	exon20	c.2300_2308dup	p.A767_V769dup	0.32	COSM392166	2	8.44	PR	TP53wt	Near Loop Region(767-772)	Yes
07007	C2D1	53411	86gene-180518	EGFR	chr7	55248998	55248998	-	TGGCCAGCG	NM_005228	exon20	c.2300_2308dup	p.A767_V769dup	0.13	COSM392166	2	8.44	PR	TP53wt	Near Loop Region(767-772)	Yes
07009	Pre	57349	86gene-180518	EGFR	chr7	55249002	55249002	-	CAGCGTGGA	NM_005228	exon20	c.2303_2311dup	p.S768_D770dup	35.36	COSM3728433	2	1.31	SD	TP53mut	Near Loop Region(767-772)	Yes
07009	Pre	57349	86gene-180518	TP53	chr17	7573990	7573990	T	-	NM_000546	exon10	c.1037del	p.E346Gfs*24	20.49	-	2	1.31	SD	TP53mut	Near Loop Region(767-772)	Yes
07009	C2D1	59446	86gene-180518	EGFR	chr7	55249002	55249002	-	CAGCGTGGA	NM_005228	exon20	c.2303_2311dup	p.S768_D770dup	12.58	COSM3728433	2	1.31	SD	TP53mut	Near Loop Region(767-772)	Yes
07009	C2D1	59446	86gene-180518	TP53	chr17	7573990	7573990	T	-	NM_000546	exon10	c.1037del	p.E346Gfs*24	3.77	-	2	1.31	SD	TP53mut	Near Loop Region(767-772)	Yes
07012	Pre	64521	86gene-180518	ND	ND	ND	ND	ND	ND	ND	ND	ND	ND	ND	ND	0	4.86	PR	TP53wt	Far Loop Region(773-775)	NO
07012	C2D1	66165	86gene-180518	ND	ND	ND	ND	ND	ND	ND	ND	ND	ND	ND	ND	0	4.86	PR	TP53wt	Far Loop Region(773-775)	NO
08002	Pre	53031	86gene-180518	CTNNB1	chr3	41266113	41266113	C	G	NM_001904	exon3	c.110C>G	p.S37C	0.42	COSM5679	3	8.94	SD	TP53wt	Near Loop Region(767-772)	Yes
08002	Pre	53031	86gene-180518	MAP2K1	chr15	66777365	66777365	C	G	NM_002755	exon7	c.731C>G	p.S244*	0.42	-	3	8.94	SD	TP53wt	Near Loop Region(767-772)	Yes
08002	Pre	53031	86gene-180518	EGFR	chr7	55249002	55249002	-	CAGCGTGGA	NM_005228	exon20	c.2303_2311dup	p.S768_D770dup	1.33	COSM3728433	3	8.94	SD	TP53wt	Near Loop Region(767-772)	Yes
08003	Pre	53032	86gene-180518	NF1	chr17	29490346	29490346	C	G	NM_000267	exon4	c.431C>G	p.S144C	1.3	COSM6948796	2	6.83	SD	TP53wt	Near Loop Region(767-772)	Yes
08003	Pre	53032	86gene-180518	EGFR	chr7	55248998	55248998	-	TGGCCAGCG	NM_005228	exon20	c.2300_2308dup	p.A767_V769dup	4.35	COSM392166	2	6.83	SD	TP53wt	Near Loop Region(767-772)	Yes
08003	C2D1	54439	86gene-180518	EGFR	chr7	55248998	55248998	-	TGGCCAGCG	NM_005228	exon20	c.2300_2308dup	p.A767_V769dup	0.2	COSM392166	2	6.83	SD	TP53wt	Near Loop Region(767-772)	Yes
08004	Pre	61730	86gene-180518	EGFR	chr7	55249003	55249011	-	CAGCGTGGA	NM_005228	exon20	c.2303_2311dup	p.S768_D770dup	0.12	COSM3728433	1	2.92	SD	TP53wt	Near Loop Region(767-772)	NO
08004	C2D1	62924	86gene-180518	ND	ND	ND	ND	ND	ND	ND	ND	ND	ND	ND	ND	1	2.92	SD	TP53wt	Near Loop Region(767-772)	NO
08005	Pre	61927	86gene-180518	EGFR	chr7	55249002	55249002	-	CAGCGTGGA	NM_005228	exon20	c.2303_2311dup	p.S768_D770dup	2.77	COSM3728433	2	2.89	PR	TP53mut	Near Loop Region(767-772)	Yes
08005	Pre	61927	86gene-180518	TP53	chr17	7577121	7577121	G	C	NM_000546	exon8	c.817C>G	p.R273G	1.47	COSM43843	2	2.89	PR	TP53mut	Near Loop Region(767-772)	Yes
08005	C2D1	63258	86gene-180518	EGFR	chr7	55249002	55249002	-	CAGCGTGGA	NM_005228	exon20	c.2303_2311dup	p.S768_D770dup	0.12	COSM3728433	2	2.89	PR	TP53mut	Near Loop Region(767-772)	Yes
08006	Pre	62534	86gene-180518	EGFR	chr7	55248998	55248998	-	TGGCCAGCG	NM_005228	exon20	c.2300_2308dup	p.A767_V769dup	0.57	COSM392166	1	2.76	PR	TP53wt	Near Loop Region(767-772)	NO
08006	C2D1	63944	86gene-180518	ND	ND	ND	ND	ND	ND	ND	ND	ND	ND	ND	ND	1	2.76	PR	TP53wt	Near Loop Region(767-772)	NO
08007	Pre	64210	86gene-180518	EGFR	chr7	55248998	55248998	-	TGGCCAGCG	NM_005228	exon20	c.2300_2308dup	p.A767_V769dup	26.64	COSM392166	2	5.26	SD	TP53wt	Near Loop Region(767-772)	Yes
08007	Pre	64210	86gene-180518	FANCA	chr16	89815177	89815177	T	C	NM_000135	exon34	c.3240-2A>G	p.?	2.47	-	2	5.26	SD	TP53wt	Near Loop Region(767-772)	Yes
08007	C2D1	65756	86gene-180518	EGFR	chr7	55248998	55248998	-	TGGCCAGCG	NM_005228	exon20	c.2300_2308dup	p.A767_V769dup	0.37	COSM392166	2	5.26	SD	TP53wt	Near Loop Region(767-772)	Yes
10001	Pre	53827	86gene-180518	TP53	chr17	7576851	7576851	A	G	NM_000546	exon10	c.993+2T>C	p.?	4.4	COSM45552	2	12.71	PR	TP53mut	Helical Region(761-766)	NO
10001	Pre	53827	86gene-180518	EGFR	chr7	55248980	55248980	-	TCCAGGAAGCCT	NM_005228	exon20	c.2290_2291insTCCAGGAAGCCT	p.A763_Y764insFQEA	7.39	-	2	12.71	PR	TP53mut	Helical Region(761-766)	NO
10001	C2D1	55015	86gene-180518	ND	ND	ND	ND	ND	ND	ND	ND	ND	ND	ND	ND	2	12.71	PR	TP53mut	Helical Region(761-766)	NO
10004	Pre	55016	86gene-180518	PDGFRB	chr5	149503889	149503889	C	T	NM_002609	exon14	c.1947G>A	p.M649I	5.05	-	5	7.03	PR	TP53mut	Near Loop Region(767-772)	Yes
10004	Pre	55016	86gene-180518	EGFR	chr7	55249002	55249002	-	CAGCGTGGA	NM_005228	exon20	c.2303_2311dup	p.S768_D770dup	40.16	COSM3728433	5	7.03	PR	TP53mut	Near Loop Region(767-772)	Yes
10004	Pre	55016	86gene-180518	TP53	chr17	7577574	7577574	T	C	NM_000546	exon7	c.707A>G	p.Y236C	15.17	COSM10731	5	7.03	PR	TP53mut	Near Loop Region(767-772)	Yes
10004	Pre	55016	86gene-180518	MTOR	chr1	11300360	11300360	C	A	NM_004958	exon11	c.1786G>T	p.G596C	5.97	-	5	7.03	PR	TP53mut	Near Loop Region(767-772)	Yes
10004	Pre	55016	86gene-180518	MET		0	0					Amplification	/3.3			5	7.03	PR	TP53mut	Near Loop Region(767-772)	Yes
1927-05-22	PD	65075	86gene-180518	EGFR	chr7	55249002	55249002	-	CAGCGTGGA	NM_005228	exon20	c.2303_2311dup	p.S768_D770dup	14.22	COSM3728433	5	7.03	PR	TP53mut	Near Loop Region(767-772)	Yes
1927-05-22	PD	65075	86gene-180518	TP53	chr17	7577574	7577574	T	C	NM_000546	exon7	c.707A>G	p.Y236C	4.99	COSM10731	5	7.03	PR	TP53mut	Near Loop Region(767-772)	Yes
1927-05-22	PD	65075	86gene-180518	PDGFRB	chr5	149503889	149503889	C	T	NM_002609	exon14	c.1947G>A	p.M649I	1.86	-	5	7.03	PR	TP53mut	Near Loop Region(767-772)	Yes
1927-05-22	PD	65075	86gene-180518	MTOR	chr1	11300360	11300360	C	A	NM_004958	exon11	c.1786G>T	p.G596C	1.47	-	5	7.03	PR	TP53mut	Near Loop Region(767-772)	Yes
10004	C2D1	56124	86gene-180518	EGFR	chr7	55249002	55249002	-	CAGCGTGGA	NM_005228	exon20	c.2303_2311dup	p.S768_D770dup	0.06	COSM3728433	5	7.03	PR	TP53mut	Near Loop Region(767-772)	Yes
10005	Pre	55018	86gene-180518	EGFR	chr7	55248998	55248998	-	TGGCCAGCG	NM_005228	exon20	c.2300_2308dup	p.A767_V769dup	10.83	COSM392166	2	3.75	SD	TP53mut	Near Loop Region(767-772)	Yes
10005	Pre	55018	86gene-180518	TP53	chr17	7577120	7577120	C	A	NM_000546	exon8	c.818G>T	p.R273L	13.22	COSM10779	2	3.75	SD	TP53mut	Near Loop Region(767-772)	Yes
10005	C2D1	56175	86gene-180518	EGFR	chr7	55248998	55248998	-	TGGCCAGCG	NM_005228	exon20	c.2300_2308dup	p.A767_V769dup	0.2	COSM392166	2	3.75	SD	TP53mut	Near Loop Region(767-772)	Yes
10005	C2D1	56175	86gene-180518	TP53	chr17	7577120	7577120	C	A	NM_000546	exon8	c.818G>T	p.R273L	0.21	COSM10779	2	3.75	SD	TP53mut	Near Loop Region(767-772)	Yes
10006	Pre	55740	86gene-180518	EGFR	chr7	55249012	55249012	A	GGTT	NM_005228	exon20	c.2311delinsGGTT	p.N771delinsGY	18.68	-	3	4.86	PR	TP53mut	Near Loop Region(767-772)	NO
10006	Pre	55740	86gene-180518	EGFR	chr7	55268879	55268879	A	G	NM_005228	exon25	c.2947-2A>G	p.?	1.07	-	3	4.86	PR	TP53mut	Near Loop Region(767-772)	NO
10006	Pre	55740	86gene-180518	TP53	chr17	7577534	7577534	C	A	NM_000546	exon7	c.747G>T	p.R249S	3.01	COSM10817	3	4.86	PR	TP53mut	Near Loop Region(767-772)	NO
10006	C2D1	57106	86gene-180518	ND	ND	ND	ND	ND	ND	ND	ND	ND	ND	ND	ND	3	4.86	PR	TP53mut	Near Loop Region(767-772)	NO
10007	Pre	55986	86gene-180518	TP53	chr17	7577538	7577538	C	A	NM_000546	exon7	c.743G>T	p.R248L	1.71	COSM6549	4	5.68	SD	TP53mut	Near Loop Region(767-772)	Yes
10007	Pre	55986	86gene-180518	KRAS	chr12	25398285	25398285	C	A	NM_004985	exon2	c.34G>T	p.G12C	1.63	COSM516	4	5.68	SD	TP53mut	Near Loop Region(767-772)	Yes
10007	Pre	55986	86gene-180518	POLE	chr12	133226005	133226005	C	A	NM_006231	exon31	c.3892G>T	p.A1298S	2.24	-	4	5.68	SD	TP53mut	Near Loop Region(767-772)	Yes
10007	Pre	55986	86gene-180518	ALK	chr2	29498333	29498333	C	T	NM_004304	exon10	c.1847G>A	p.G616E	1.92	-	4	5.68	SD	TP53mut	Near Loop Region(767-772)	Yes
10007	PD	63943	86gene-180518	POLE	chr12	133226005	133226005	C	A	NM_006231	exon31	c.3892G>T	p.A1298S	0.58	-	4	5.68	SD	TP53mut	Near Loop Region(767-772)	Yes
10007	PD	63943	86gene-180518	KRAS	chr12	25398285	25398285	C	A	NM_004985	exon2	c.34G>T	p.G12C	0.45	COSM516	4	5.68	SD	TP53mut	Near Loop Region(767-772)	Yes
10007	PD	63943	86gene-180518	TP53	chr17	7577538	7577538	C	A	NM_000546	exon7	c.743G>T	p.R248L	0.27	COSM6549	4	5.68	SD	TP53mut	Near Loop Region(767-772)	Yes
10007	PD	63943	86gene-180518	ALK	chr2	29498333	29498333	C	T	NM_004304	exon10	c.1847G>A	p.G616E	0.29	-	4	5.68	SD	TP53mut	Near Loop Region(767-772)	Yes
10007	C2D1	57088	86gene-180518	ND	ND	ND	ND	ND	ND	ND	ND	ND	ND	ND	ND	4	5.68	SD	TP53mut	Near Loop Region(767-772)	Yes
10008	Pre	57169	86gene-180518	ND	ND	ND	ND	ND	ND	ND	ND	ND	ND	ND	ND	0	0.95	SD	TP53wt	Far Loop Region(773-775)	Yes
10008	C2D1	58345	86gene-180518	ND	ND	ND	ND	ND	ND	ND	ND	ND	ND	ND	ND	0	0.95	SD	TP53wt	Far Loop Region(773-775)	Yes
10009	Pre	57351	86gene-180518	EGFR	chr7	55249014	55249014	-	GGG	NM_005228	exon20	c.2312_2313insGGG	p.N771delinsKG	14.09	-	2	4.83	SD	TP53mut	Near Loop Region(767-772)	Yes
10009	Pre	57351	86gene-180518	TP53	chr17	7578404	7578404	A	T	NM_000546	exon5	c.526T>A	p.C176S	1.73	COSM44146	2	4.83	SD	TP53mut	Near Loop Region(767-772)	Yes
10009	C2D1	58582	86gene-180518	ND	ND	ND	ND	ND	ND	ND	ND	ND	ND	ND	ND	2	4.83	SD	TP53mut	Near Loop Region(767-772)	Yes
10010	Pre	58346	86gene-180518	EGFR	chr7	55249018	55249018	-	CACGTG	NM_005228	exon20	c.2317_2322dup	p.H773_V774dup	0.53	COSM133201	3	3.12	SD	TP53mut	Far Loop Region(773-775)	NO
10010	Pre	58346	86gene-180518	NF1	chr17	29553538	29553538	G	A	NM_000267	exon18	c.2087G>A	p.W696*	1.65	COSM3515833	3	3.12	SD	TP53mut	Far Loop Region(773-775)	NO
10010	Pre	58346	86gene-180518	TP53	chr17	7577124	7577124	C	A	NM_000546	exon8	c.814G>T	p.V272L	0.41	COSM10859	3	3.12	SD	TP53mut	Far Loop Region(773-775)	NO
10010	C2D1	60871	86gene-180518	ND	ND	ND	ND	ND	ND	ND	ND	ND	ND	ND	ND	3	3.12	SD	TP53mut	Far Loop Region(773-775)	NO
10011	Pre	58577	86gene-180518	EGFR	chr7	55249002	55249002	-	CAGCGTGGA	NM_005228	exon20	c.2303_2311dup	p.S768_D770dup	30.42	COSM3728433	3	4.04	SD	TP53mut	Near Loop Region(767-772)	Yes
10011	Pre	58577	86gene-180518	TP53	chr17	7579329	7579329	T	A	NM_000546	exon4	c.358A>T	p.K120*	11.32	COSM21593	3	4.04	SD	TP53mut	Near Loop Region(767-772)	Yes
10011	Pre	58577	86gene-180518	EGFR		0	0					Amplification	/3.3			3	4.04	SD	TP53mut	Near Loop Region(767-772)	Yes
10011	PD	64213	86gene-180518	EGFR	chr7	55249002	55249002	-	CAGCGTGGA	NM_005228	exon20	c.2303_2311dup	p.S768_D770dup	29.34	COSM3728433	3	4.04	SD	TP53mut	Near Loop Region(767-772)	Yes
10011	PD	64213	86gene-180518	TP53	chr17	7579329	7579329	T	A	NM_000546	exon4	c.358A>T	p.K120*	7.82	COSM21593	3	4.04	SD	TP53mut	Near Loop Region(767-772)	Yes
10011	PD	64213	86gene-180518	EGFR		0	0					Amplification	/3.3			3	4.04	SD	TP53mut	Near Loop Region(767-772)	Yes
10011	C2D1	60368	86gene-180518	EGFR	chr7	55249002	55249002	-	CAGCGTGGA	NM_005228	exon20	c.2303_2311dup	p.S768_D770dup	18.67	COSM3728433	3	4.04	SD	TP53mut	Near Loop Region(767-772)	Yes
10011	C2D1	60368	86gene-180518	TP53	chr17	7579329	7579329	T	A	NM_000546	exon4	c.358A>T	p.K120*	5.54	COSM21593	3	4.04	SD	TP53mut	Near Loop Region(767-772)	Yes
10012	Pre	62401	86gene-180518	EGFR	chr7	55248999	55249007	-	TGGCCAGCG	NM_005228	exon20	c.2300_2308dup	p.A767_V769dup	0.32	COSM392166	1	3.91	SD	TP53wt	Near Loop Region(767-772)	Yes
1927-05-30	PD	67967	86gene-180518	EGFR	chr7	55248998	55248998	-	TGGCCAGCG	NM_005228	exon20	c.2300_2308dup	p.A767_V769dup	28.11	COSM392166	1	3.91	SD	TP53wt	Near Loop Region(767-772)	Yes
1927-05-30	PD	67967	86gene-180518	TP53	chr17	7578394	7578394	T	A	NM_000546	exon5	c.536A>T	p.H179L	2.88	COSM43635	1	3.91	SD	TP53wt	Near Loop Region(767-772)	Yes
10012	C2D1	63804	86gene-180518	EGFR	chr7	55248998	55248998	-	TGGCCAGCG	NM_005228	exon20	c.2300_2308dup	p.A767_V769dup	0.6	COSM392166	1	3.91	SD	TP53wt	Near Loop Region(767-772)	Yes
11002	Pre	56408	86gene-180518	TP53	chr17	7578423	7578449	CATGTGCTGTGACTGCTTGTAGATGGC	-	NM_000546	exon5	c.481_507del	p.A161_M169del	0.83	-	2	0.85	SD	TP53wt	Near Loop Region(767-772)	NO
11002	Pre	56408	86gene-180518	EGFR	chr7	55249002	55249002	-	CAGCGTGGA	NM_005228	exon20	c.2303_2311dup	p.S768_D770dup	4.5	COSM3728433	2	0.85	SD	TP53wt	Near Loop Region(767-772)	NO
11003	Pre	57105	86gene-180518	EGFR	chr7	55249013	55249013	-	ACCCCC	NM_005228	exon20	c.2314_2319dup	p.P772_H773dup	7.05	COSM6911817	6	8.61	SD	TP53mut	Near Loop Region(767-772)	Yes
11003	Pre	57105	86gene-180518	PIK3CA	chr3	178927980	178927980	T	C	NM_006218	exon8	c.1258T>C	p.C420R	1.98	COSM757	6	8.61	SD	TP53mut	Near Loop Region(767-772)	Yes
11003	Pre	57105	86gene-180518	PIK3CA	chr3	178951939	178951939	C	A	NM_006218	exon21	c.2994C>A	p.F998L	1.8	-	6	8.61	SD	TP53mut	Near Loop Region(767-772)	Yes
11003	Pre	57105	86gene-180518	NTRK1	chr1	156830745	156830745	C	T	NM_002529	exon1	c.19C>T	p.R7C	1.76	-	6	8.61	SD	TP53mut	Near Loop Region(767-772)	Yes
11003	Pre	57105	86gene-180518	TP53	chr17	7576857	7576857	A	C	NM_000546	exon9	c.989T>G	p.L330R	3.46	COSM45643	6	8.61	SD	TP53mut	Near Loop Region(767-772)	Yes
11003	Pre	57105	86gene-180518	CCNE1		0	0					Amplification	/4.2			6	8.61	SD	TP53mut	Near Loop Region(767-772)	Yes
11003	C2D1	60521	86gene-180518	EGFR	chr7	55249014	55249019	-	ACCCCC	NM_005228	exon20	c.2314_2319dup	p.P772_H773dup	0.1	COSM6911817	6	8.61	SD	TP53mut	Near Loop Region(767-772)	Yes
11004	Pre	57605	86gene-180518	EGFR	chr7	55249002	55249002	-	CAGCGTGGA	NM_005228	exon20	c.2303_2311dup	p.S768_D770dup	4.96	COSM3728433	2	4.83	PR	TP53wt	Near Loop Region(767-772)	NO
11004	Pre	57605	86gene-180518	CTNNB1	chr3	41266101	41266101	C	A	NM_001904	exon3	c.98C>A	p.S33Y	0.96	COSM5673	2	4.83	PR	TP53wt	Near Loop Region(767-772)	NO
11004	C2D1	60522	86gene-180518	CTNNB1	chr3	41266101	41266101	C	A	NM_001904	exon3	c.98C>A	p.S33Y	0.18	COSM5673	2	4.83	PR	TP53wt	Near Loop Region(767-772)	NO
11004	C2D1	60522	86gene-180518	EGFR	chr7	55249002	55249002	-	CAGCGTGGA	NM_005228	exon20	c.2303_2311dup	p.S768_D770dup	0.9	COSM3728433	2	4.83	PR	TP53wt	Near Loop Region(767-772)	NO
12002	Pre	48059	86gene-180518	ND	ND	ND	ND	ND	ND	ND	ND	ND	ND	ND	ND	0	6.77	SD	TP53wt	Near Loop Region(767-772)	NO
12002	C2D1	49613	86gene-180518	ND	ND	ND	ND	ND	ND	ND	ND	ND	ND	ND	ND	0	6.77	SD	TP53wt	Near Loop Region(767-772)	NO
12003	Pre	48060	86gene-180518	EGFR	chr7	55249002	55249002	-	CAGCCTGGA	NM_005228	exon20	c.2304_2305insCTGGACAGC	p.S768_V769insLDS	1.25	-	1	14.26	PR	TP53wt	Near Loop Region(767-772)	Yes
12003	C2D1	49501	86gene-180518	ND	ND	ND	ND	ND	ND	ND	ND	ND	ND	ND	ND	1	14.26	PR	TP53wt	Near Loop Region(767-772)	Yes
12004	Pre	48662	86gene-180518	FLT4	chr5	180057304	180057304	G	A	NM_002020	exon4	c.434C>T	p.T145M	1.52	COSM4685082	3	8.21	PR	TP53mut	Near Loop Region(767-772)	NO
12004	Pre	48662	86gene-180518	TP53	chr17	7577580	7577580	T	C	NM_000546	exon7	c.701A>G	p.Y234C	1.2	COSM10725	3	8.21	PR	TP53mut	Near Loop Region(767-772)	NO
12004	Pre	48662	86gene-180518	EGFR	chr7	55249015	55249015	-	GGT	NM_005228	exon20	c.2313_2314insGGT	p.N771_P772insG	7.22	-	3	8.21	PR	TP53mut	Near Loop Region(767-772)	NO
1932-11-11	PD	64359	86gene-180518	EGFR	chr7	55249015	55249015	-	GGT	NM_005228	exon20	c.2313_2314insGGT	p.N771_P772insG	2.95	-	3	8.21	PR	TP53mut	Near Loop Region(767-772)	NO
1932-11-11	PD	64359	86gene-180518	TP53	chr17	7577580	7577580	T	C	NM_000546	exon7	c.701A>G	p.Y234C	0.21	COSM10725	3	8.21	PR	TP53mut	Near Loop Region(767-772)	NO
12004	C2D1	49614	86gene-180518	TP53	chr17	7577580	7577580	T	C	NM_000546	exon7	c.701A>G	p.Y234C	0.19	COSM10725	3	8.21	PR	TP53mut	Near Loop Region(767-772)	NO
12004	C2D1	49614	86gene-180518	EGFR	chr7	55249015	55249015	-	GGT	NM_005228	exon20	c.2313_2314insGGT	p.N771_P772insG	0.48	-	3	8.21	PR	TP53mut	Near Loop Region(767-772)	NO
12005	pre	50441	86gene-180518	TP53	chr17	7577120	7577120	C	T	NM_000546	exon8	c.818G>A	p.R273H	27.28	COSM10660	5	14	PR	TP53mut	Near Loop Region(767-772)	Yes
12005	pre	50441	86gene-180518	BRIP1	chr17	59861726	59861726	C	G	NM_032043	exon11	c.1533G>C	p.E511D	9.91	-	5	14	PR	TP53mut	Near Loop Region(767-772)	Yes
12005	pre	50441	86gene-180518	EGFR	chr7	55249013	55249013	-	ACCCCC	NM_005228	exon20	c.2314_2319dup	p.P772_H773dup	37.77	COSM6911817	5	14	PR	TP53mut	Near Loop Region(767-772)	Yes
12005	pre	50441	86gene-180518	APC	chr5	112174095	112174095	A	-	NM_000038	exon16	c.2804del	p.Y935Sfs*20	17.55	-	5	14	PR	TP53mut	Near Loop Region(767-772)	Yes
12005	pre	50441	86gene-180518	SDHD	chr11	111965548	111965551	ACTG	-	NM_003002	exon4	c.337_340del	p.D113Mfs*21	2.58	-	5	14	PR	TP53mut	Near Loop Region(767-772)	Yes
12005	C2D1	51429	86gene-180518	ND	ND	ND	ND	ND	ND	ND	ND	ND	ND	ND	ND	5	14	PR	TP53mut	Near Loop Region(767-772)	Yes
12007	Pre	53407	86gene-180518	EGFR	chr7	55249013	55249013	-	ACCCCC	NM_005228	exon20	c.2314_2319dup	p.P772_H773dup	5.54	COSM6911817	1	3.15	SD	TP53wt	Near Loop Region(767-772)	Yes
12007	PD	57607	86gene-180518	EGFR	chr7	55249013	55249013	-	ACCCCC	NM_005228	exon20	c.2314_2319dup	p.P772_H773dup	1.95	COSM6911817	1	3.15	SD	TP53wt	Near Loop Region(767-772)	Yes
12007	C2D1	54712	86gene-180518	ND	ND	ND	ND	ND	ND	ND	ND	ND	ND	ND	ND	1	3.15	SD	TP53wt	Near Loop Region(767-772)	Yes
12008	Pre	56320	86gene-180518	TP53	chr17	7577548	7577548	C	T	NM_000546	exon7	c.733G>A	p.G245S	1.24	COSM6932	4	1.91	SD	TP53mut	Near Loop Region(767-772)	Yes
12008	Pre	56320	86gene-180518	ATM	chr11	108198406	108198406	G	A	NM_000051	exon48	c.7010G>A	p.C2337Y	0.83	-	4	1.91	SD	TP53mut	Near Loop Region(767-772)	Yes
12008	Pre	56320	86gene-180518	APC	chr5	112178565	112178565	G	A	NM_000038	exon16	c.7274G>A	p.S2425N	0.47	-	4	1.91	SD	TP53mut	Near Loop Region(767-772)	Yes
12008	Pre	56320	86gene-180518	EGFR	chr7	55249002	55249002	-	CAGCGTGGA	NM_005228	exon20	c.2303_2311dup	p.S768_D770dup	2.07	COSM3728433	4	1.91	SD	TP53mut	Near Loop Region(767-772)	Yes
12008	C2D1	57606	86gene-180518	TP53	chr17	7577548	7577548	C	T	NM_000546	exon7	c.733G>A	p.G245S	1.32	COSM6932	4	1.91	SD	TP53mut	Near Loop Region(767-772)	Yes
12008	C2D1	57606	86gene-180518	ATM	chr11	108198406	108198406	G	A	NM_000051	exon48	c.7010G>A	p.C2337Y	0.77	-	4	1.91	SD	TP53mut	Near Loop Region(767-772)	Yes
12008	C2D1	57606	86gene-180518	APC	chr5	112178565	112178565	G	A	NM_000038	exon16	c.7274G>A	p.S2425N	0.36	-	4	1.91	SD	TP53mut	Near Loop Region(767-772)	Yes
12008	C2D1	57606	86gene-180518	EGFR	chr7	55249002	55249002	-	CAGCGTGGA	NM_005228	exon20	c.2303_2311dup	p.S768_D770dup	2.15	COSM3728433	4	1.91	SD	TP53mut	Near Loop Region(767-772)	Yes
12009	Pre	57112	86gene-180518	EGFR	chr7	55248998	55248998	-	TGGCCAGCG	NM_005228	exon20	c.2300_2308dup	p.A767_V769dup	33.37	COSM392166	3	3.29	PR	TP53mut	Near Loop Region(767-772)	NO
12009	Pre	57112	86gene-180518	TP53	chr17	7577505	7577505	T	A	NM_000546	exon7	c.776A>T	p.D259V	3.9	COSM43724	3	3.29	PR	TP53mut	Near Loop Region(767-772)	NO
12009	Pre	57112	86gene-180518	EGFR		0	0					Amplification	/3.1			3	3.29	PR	TP53mut	Near Loop Region(767-772)	NO
12009	C2D1	58241	86gene-180518	EGFR	chr7	55248998	55248998	-	TGGCCAGCG	NM_005228	exon20	c.2300_2308dup	p.A767_V769dup	1.8	COSM392166	3	3.29	PR	TP53mut	Near Loop Region(767-772)	NO
12009	C2D1	58241	86gene-180518	TP53	chr17	7577505	7577505	T	A	NM_000546	exon7	c.776A>T	p.D259V	0.28	COSM43724	3	3.29	PR	TP53mut	Near Loop Region(767-772)	NO
12010	Pre	57262	86gene-180518	ND	ND	ND	ND	ND	ND	ND	ND	ND	ND	ND	ND	0	4.57	SD	TP53wt	Not Detected	Yes
12010	C2D1	58576	86gene-180518	ND	ND	ND	ND	ND	ND	ND	ND	ND	ND	ND	ND	0	4.57	SD	TP53wt	Not Detected	Yes
12011	Pre	57603	86gene-180518	EGFR	chr7	55248998	55248998	-	TGGCCAGCG	NM_005228	exon20	c.2300_2308dup	p.A767_V769dup	17.76	COSM392166	5	6.41	PR	TP53mut	Near Loop Region(767-772)	NO
12011	Pre	57603	86gene-180518	PIK3CA	chr3	178952074	178952074	G	C	NM_006218	exon21	c.3129G>C	p.M1043I	24.9	COSM94984	5	6.41	PR	TP53mut	Near Loop Region(767-772)	NO
12011	Pre	57603	86gene-180518	TP53	chr17	7578406	7578406	C	T	NM_000546	exon5	c.524G>A	p.R175H	16.4	COSM10648	5	6.41	PR	TP53mut	Near Loop Region(767-772)	NO
12011	Pre	57603	86gene-180518	APC	chr5	112173515	112173515	A	G	NM_000038	exon16	c.2224A>G	p.I742V	6.57	-	5	6.41	PR	TP53mut	Near Loop Region(767-772)	NO
12011	Pre	57603	86gene-180518	EGFR		0	0					Amplification	/3.4			5	6.41	PR	TP53mut	Near Loop Region(767-772)	NO
12011	PD	70004	86gene-180518	EGFR	chr7	55248998	55248998	-	TGGCCAGCG	NM_005228	exon20	c.2300_2308dup	p.A767_V769dup	22.51	COSM392166	5	6.41	PR	TP53mut	Near Loop Region(767-772)	NO
12011	PD	70004	86gene-180518	TP53	chr17	7578406	7578406	C	T	NM_000546	exon5	c.524G>A	p.R175H	17.76	COSM10648	5	6.41	PR	TP53mut	Near Loop Region(767-772)	NO
12011	PD	70004	86gene-180518	APC	chr5	112173515	112173515	A	G	NM_000038	exon16	c.2224A>G	p.I742V	4.47	-	5	6.41	PR	TP53mut	Near Loop Region(767-772)	NO
12011	PD	70004	86gene-180518	PIK3CA	chr3	178952074	178952074	G	C	NM_006218	exon21	c.3129G>C	p.M1043I	25.58	COSM94984	5	6.41	PR	TP53mut	Near Loop Region(767-772)	NO
12011	PD	70004	86gene-180518	EGFR		0	0					Amplification	/3.4			5	6.41	PR	TP53mut	Near Loop Region(767-772)	NO
12011	C2D1	59202	86gene-180518	PIK3CA	chr3	178952074	178952074	G	C	NM_006218	exon21	c.3129G>C	p.M1043I	0.48	COSM94984	5	6.41	PR	TP53mut	Near Loop Region(767-772)	NO
12011	C2D1	59202	86gene-180518	EGFR	chr7	55248998	55248998	-	TGGCCAGCG	NM_005228	exon20	c.2300_2308dup	p.A767_V769dup	0.75	COSM392166	5	6.41	PR	TP53mut	Near Loop Region(767-772)	NO
12012	Pre	57604	86gene-180518	ND	ND	ND	ND	ND	ND	ND	ND	ND	ND	ND	ND	0	0.82	SD	TP53wt	Not Detected	NO
12012	C2D1	59203	86gene-180518	ND	ND	ND	ND	ND	ND	ND	ND	ND	ND	ND	ND	0	0.82	SD	TP53wt	Not Detected	NO
12013	Pre	60377	86gene-180518	EGFR	chr7	55248999	55249007	TGGCCAGCG	TGGCCAGCGTGGCCAGCG	NM_005228	exon20	c.2300_2308dup	p.A767_V769dup	0.2	-	1	6.44	SD	TP53wt	Near Loop Region(767-772)	NO
12013	C2D1	62529	86gene-180518	EGFR	chr7	55248999	55249007	TGGCCAGCG	TGGCCAGCGTGGCCAGCG	NM_005228	exon20	c.2300_2308dup	p.A767_V769dup	0.12	COSM392166	1	6.44	SD	TP53wt	Near Loop Region(767-772)	NO
12014	Pre	60376	86gene-180518	EGFR	chr7	55249013	55249013	-	GGCGGC	NM_005228	exon20	c.2311_2312insGGCGGC	p.N771delinsRRH	0.64	-	1	7.36	SD	TP53wt	Near Loop Region(767-772)	Yes
12014	C2D1	61731	86gene-180518	EGFR	chr7	55249014	55249019	-	GGCGGC	NM_005228	exon20	c.2311_2312insGGCGGC	p.N771delinsRRH	0.2	-	1	7.36	SD	TP53wt	Near Loop Region(767-772)	Yes
12015	Pre	62400	86gene-180518	EGFR	chr7	55249011	55249012	AC	AAAAA	NM_005228	exon20	c.2310delinsAAAA	p.D770delinsEK	0.24	-	1	6.57	SD	TP53wt	Near Loop Region(767-772)	Yes
12015	C2D1	64126	86gene-180518	EGFR	chr7	55249011	55249012	AC	AAAAA	NM_005228	exon20	c.2310delinsAAAA	p.D770delinsEK	0.06	-	1	6.57	SD	TP53wt	Near Loop Region(767-772)	Yes
12015	C2D1	64126	86gene-180518	NRAS	chr1	115258748	115258748	C	T	NM_002524	exon2	c.34G>A	p.G12S	0.1	COSM563	1	6.57	SD	TP53wt	Near Loop Region(767-772)	Yes
12016	Pre	63257	86gene-180518	ND	ND	ND	ND	ND	ND	ND	ND	ND	ND	ND	ND	0	5.59	PR	TP53wt	Helical Region(761-766)	NO
1932-11-23	C2D1	65076	86gene-180518	ND	ND	ND	ND	ND	ND	ND	ND	ND	ND	ND	ND	0	5.59	PR	TP53wt	Helical Region(761-766)	NO
13002	Pre	47444	86gene-180518	EGFR	chr7	55249012	55249012	-	GGT	NM_005228	exon20	c.2310_2311insGGT	p.D770_N771insG	8.8	COSM12378	1	2.07	SD	TP53wt	Near Loop Region(767-772)	NO
13002	C2D1	48661	86gene-180518	EGFR	chr7	55249012	55249012	-	GGT	NM_005228	exon20	c.2310_2311insGGT	p.D770_N771insG	9.45	COSM12378	1	2.07	SD	TP53wt	Near Loop Region(767-772)	NO
13003	Pre	54438	86gene-180518	TP53	chr17	7577547	7577547	C	A	NM_000546	exon7	c.734G>T	p.G245V	1.73	COSM11196	4	5.55	SD	TP53mut	Near Loop Region(767-772)	NO
13003	Pre	54438	86gene-180518	NF1	chr17	29652836	29652836	A	T	NM_000267	exon36	c.4773-2A>T	p.?	1.39	-	4	5.55	SD	TP53mut	Near Loop Region(767-772)	NO
13003	Pre	54438	86gene-180518	CTNNB1	chr3	41275649	41275649	G	A	NM_001904	exon10	c.1544G>A	p.R515Q	1.17	COSM256708	4	5.55	SD	TP53mut	Near Loop Region(767-772)	NO
13003	Pre	54438	86gene-180518	EGFR	chr7	55249013	55249018	ACCCC	ACCCTCACCCT	NM_005228	exon20	c.2316delinsTCACCCT	p.P772_H773dup	2.75	-	4	5.55	SD	TP53mut	Near Loop Region(767-772)	NO
13003	C2D1	55650	86gene-180518	ND	ND	ND	ND	ND	ND	ND	ND	ND	ND	ND	ND	4	5.55	SD	TP53mut	Near Loop Region(767-772)	NO
14001	Pre	52882	86gene-180518	ND	ND	ND	ND	ND	ND	ND	ND	ND	ND	ND	ND	0	10.02	SD	TP53wt	Near Loop Region(767-772)	NO
14001	C2D1	54441	86gene-180518	ND	ND	ND	ND	ND	ND	ND	ND	ND	ND	ND	ND	0	10.02	SD	TP53wt	Near Loop Region(767-772)	NO
14002	Pre	54149	86gene-180518	EGFR	chr7	55249002	55249002	-	CAGCGTGGA	NM_005228	exon20	c.2303_2311dup	p.S768_D770dup	1.35	COSM3728433	1	9.92	SD	TP53wt	Near Loop Region(767-772)	Yes
1938-05-02	PD	67966	86gene-180518	EGFR	chr7	55249002	55249002	-	CAGCGTGGA	NM_005228	exon20	c.2303_2311dup	p.S768_D770dup	1.44	COSM3728433	1	9.92	SD	TP53wt	Near Loop Region(767-772)	Yes
14002	C2D1	55399	86gene-180518	EGFR	chr7	55249002	55249002	-	CAGCGTGGA	NM_005228	exon20	c.2303_2311dup	p.S768_D770dup	0.1	COSM3728433	1	9.92	SD	TP53wt	Near Loop Region(767-772)	Yes
14003	Pre	55299	86gene-180518	EGFR	chr7	55249010	55249010	-	ACAACA	NM_005228	exon20	c.2313_2314insAACAAC	p.N771_P772insNN	1.96	-	1	3.58	SD	TP53wt	Near Loop Region(767-772)	Yes
14003	C2D1	56319	86gene-180518	EGFR	chr7	55249010	55249010	-	ACAACA	NM_005228	exon20	c.2313_2314insAACAAC	p.N771_P772insNN	0.58	-	1	3.58	SD	TP53wt	Near Loop Region(767-772)	Yes
14004	Pre	56125	86gene-180518	EGFR	chr7	55249017	55249017	-	CCA	NM_005228	exon20	c.2317_2319dup	p.H773dup	0.67	COSM6911725	1	2.86	SD	TP53wt	Far Loop Region(773-775)	NO
14004	C2D1	57263	86gene-180518	EGFR	chr7	55249017	55249017	-	CCA	NM_005228	exon20	c.2317_2319dup	p.H773dup	0.77	COSM6911725	1	2.86	SD	TP53wt	Far Loop Region(773-775)	NO
14005	Pre	59199	86gene-180518	EGFR	chr7	55249010	55249010	-	ACAACCCCC	NM_005228	exon20	c.2311_2319dup	p.N771_H773dup	1.5	COSM6911286	4	4.8	PR	TP53mut	Near Loop Region(767-772)	NO
14005	Pre	59199	86gene-180518	POLE	chr12	133245295	133245295	C	A	NM_006231	exon18	c.1952G>T	p.C651F	0.78	-	4	4.8	PR	TP53mut	Near Loop Region(767-772)	NO
14005	Pre	59199	86gene-180518	ALK	chr2	29754835	29754835	G	T	NM_004304	exon4	c.1100C>A	p.P367H	0.75	-	4	4.8	PR	TP53mut	Near Loop Region(767-772)	NO
14005	Pre	59199	86gene-180518	TP53	chr17	7577534	7577534	C	A	NM_000546	exon7	c.747G>T	p.R249S	0.53	COSM10817	4	4.8	PR	TP53mut	Near Loop Region(767-772)	NO
1938-05-05	PD	66164	86gene-180518	EGFR	chr7	55249010	55249010	-	ACAACCCCC	NM_005228	exon20	c.2311_2319dup	p.N771_H773dup	2.9	COSM6911286	4	4.8	PR	TP53mut	Near Loop Region(767-772)	NO
1938-05-05	PD	66164	86gene-180518	TP53	chr17	7577534	7577534	C	A	NM_000546	exon7	c.747G>T	p.R249S	2.38	COSM10817	4	4.8	PR	TP53mut	Near Loop Region(767-772)	NO
1938-05-05	PD	66164	86gene-180518	POLE	chr12	133245295	133245295	C	A	NM_006231	exon18	c.1952G>T	p.C651F	1.95	-	4	4.8	PR	TP53mut	Near Loop Region(767-772)	NO
1938-05-05	PD	66164	86gene-180518	ALK	chr2	29754835	29754835	G	T	NM_004304	exon4	c.1100C>A	p.P367H	1.34	-	4	4.8	PR	TP53mut	Near Loop Region(767-772)	NO
1938-05-05	PD	66164	86gene-180518	POLD1	chr19	50906321	50906321	G	A	NM_002691	exon9	c.982G>A	p.E328K	0.82	-	4	4.8	PR	TP53mut	Near Loop Region(767-772)	NO
14005	C2D1	60370	86gene-180518	ND	ND	ND	ND	ND	ND	ND	ND	ND	ND	ND	ND	4	4.8	PR	TP53mut	Near Loop Region(767-772)	NO
15001	Pre	47872	86gene-180518	ND	ND	ND	ND	ND	ND	ND	ND	ND	ND	ND	ND	0	13.5	SD	TP53wt	Far Loop Region(773-775)	NO
15001	C2D1	48907	86gene-180518	EGFR	chr7	55249014	55249014	-	ACCCCCACCCCC	NM_005228	exon20	c.2319_2320insCCCCACCCCCAC	p.H773_V774insPHPH	0.1	-	0	13.5	SD	TP53wt	Far Loop Region(773-775)	NO
15004	Pre	58578	86gene-180518	EGFR	chr7	55249012	55249012	A	GGGT	NM_005228	exon20	c.2311delinsGGGT	p.N771delinsGY	1.86	-	1	3.06	SD	TP53wt	Near Loop Region(767-772)	NO
15004	C2D1	60520	86gene-180518	EGFR	chr7	55249013	55249016	A	GGGT	NM_005228	exon20	c.2311delinsGGGT	p.N771delinsGY	0.2	-	1	3.06	SD	TP53wt	Near Loop Region(767-772)	NO
16001	Pre	55610	86gene-180518	ND	ND	ND	ND	ND	ND	ND	ND	ND	ND	ND	ND	0	3.38	PR	TP53wt	Near Loop Region(767-772)	Yes
16001	PD	60371	86gene-180518	ND	ND	ND	ND	ND	ND	ND	ND	ND	ND	ND	ND	0	3.38	PR	TP53wt	Near Loop Region(767-772)	Yes
16001	C2D1	56734	86gene-180518	ND	ND	ND	ND	ND	ND	ND	ND	ND	ND	ND	ND	0	3.38	PR	TP53wt	Near Loop Region(767-772)	Yes
01005	PD	69177	86gene-180518	ND	ND	ND	ND	ND	ND	ND	ND	ND	ND	ND	ND	0	6.77	SD	TP53wt	Not Detected	NO
01047	PD	69690	86gene-180518	TP53	chr17	7577070	7577070	G	-	NM_000546	exon8	c.868del	p.R290Afs*55	21.02	COSM46045	7	7.46	SD	TP53mut	Near Loop Region(767-772)	NO
01047	PD	69690	86gene-180518	EGFR	chr7	55248998	55248998	-	TGGCCAGCG	NM_005228	exon20	c.2300_2308dup	p.A767_V769dup	19.86	COSM392166	7	7.46	SD	TP53mut	Near Loop Region(767-772)	NO
01047	PD	69690	86gene-180518	PIK3CA	chr3	178952085	178952085	A	G	NM_006218	exon21	c.3140A>G	p.H1047R	23.5	COSM775	7	7.46	SD	TP53mut	Near Loop Region(767-772)	NO
01047	PD	69690	86gene-180518	CDKN1B	chr12	12870953	12870953	G	A	NM_004064	exon1	c.180G>A	p.W60*	19.36	COSM2227656	7	7.46	SD	TP53mut	Near Loop Region(767-772)	NO
01047	PD	69690	86gene-180518	CCND3	chr6	41904302	41904302	C	T	NM_001760	exon4	c.706G>A	p.E236K	13.72	COSM6953156	7	7.46	SD	TP53mut	Near Loop Region(767-772)	NO
01047	PD	69690	86gene-180518	CCNE1		0	0					Amplification	/3			7	7.46	SD	TP53mut	Near Loop Region(767-772)	NO
01051	PD	69689	86gene-180518	MTOR	chr1	11193154	11193154	C	T	NM_004958	exon38	c.5347G>A	p.D1783N	0.59	COSM3740536	1	6.87	PR	TP53wt	Near Loop Region(767-772)	Yes
01051	PD	69689	86gene-180518	PIK3CA	chr3	178936091	178936091	G	A	NM_006218	exon10	c.1633G>A	p.E545K	0.34	COSM763	1	6.87	PR	TP53wt	Near Loop Region(767-772)	Yes
01051	PD	69689	86gene-180518	TP53	chr17	7578556	7578556	T	C	NM_000546	exon6	c.376-2A>G	p.?	0.34	COSM45672	1	6.87	PR	TP53wt	Near Loop Region(767-772)	Yes
01051	PD	69689	86gene-180518	EGFR	chr7	55248998	55248998	-	TGGCCAGCG	NM_005228	exon20	c.2300_2308dup	p.A767_V769dup	3.15	COSM392166	1	6.87	PR	TP53wt	Near Loop Region(767-772)	Yes
01051	PD	69689	86gene-180518	TP53	chr17	7579471	7579478	GGGGGGAG	GCGGGAA	NM_000546	exon4	c.209_211delinsTT	p.A70Vfs*53	1.93	-	1	6.87	PR	TP53wt	Near Loop Region(767-772)	Yes
01058	PD	68871	86gene-180518	EGFR	chr7	55249017	55249017	-	CCA	NM_005228	exon20	c.2317_2319dup	p.H773dup	5.28	COSM6911725	1	3.94	SD	TP53wt	Far Loop Region(773-775)	Yes
04008	PD	68870	86gene-180518	EGFR	chr7	55248998	55248998	-	TGGCCAGCG	NM_005228	exon20	c.2300_2308dup	p.A767_V769dup	7.3	COSM392166	1	4.76	SD	TP53wt	Near Loop Region(767-772)	NO
12010	PD	69695	86gene-180518	ND	ND	ND	ND	ND	ND	ND	ND	ND	ND	ND	ND	0	4.57	SD	TP53wt	Not Detected	Yes

## Sheet: Fig 5a
Gene	type	non-DCB_mut	non-DCB_nomut	DCB_mut	DCB_nomut	pvalue	-LOG10(pvalue)	X-axis= DCB mut% - non-DCB mut%
CDK4	SNV	1	75	0	66	1	0	-0.0131579
NTRK1	SNV	0	76	1	65	0.465	0.332547	0.0151515
FGFR1	CNV	0	76	1	65	0.465	0.332547	0.0151515
SDHA	CNV	0	76	1	65	0.465	0.332547	0.0151515
ROS1	CNV	1	75	0	66	1	0	-0.0131579
APC	SNV	2	74	2	64	1	0	0.0039872
EGFR	SNV	62	14	49	17	0.291	0.536107	-0.073365
BRIP1	SNV	0	76	1	65	0.465	0.332547	0.0151515
RB1	SNV	6	70	0	66	0.056	1.25181	-0.0789474
FLT4	SNV	0	76	2	64	0.214	0.669586	0.030303
CDK4	CNV	2	74	0	66	0.499	0.301899	-0.0263158
ESR1	CNV	1	75	0	66	1	0	-0.0131579
POLD1	SNV	0	76	1	65	0.465	0.332547	0.0151515
PMS2	CNV	1	75	1	65	1	0	0.0019936
DDR2	SNV	0	76	1	65	0.465	0.332547	0.0151515
CHEK2	CNV	1	75	0	66	1	0	-0.0131579
CCNE1	CNV	1	75	3	63	0.515	0.288193	0.0322966
RAD51	CNV	0	76	1	65	0.465	0.332547	0.0151515
BRCA2	SNV	2	74	1	65	1	0	-0.0111643
ERBB2	SNV	1	75	0	66	1	0	-0.0131579
AKT1	CNV	0	76	1	65	0.465	0.332547	0.0151515
KRAS	SNV	2	74	0	66	0.499	0.301899	-0.0263158
CHEK2	SNV	1	75	0	66	1	0	-0.0131579
ATM	SNV	2	74	0	66	0.499	0.301899	-0.0263158
GREM1	CNV	0	76	1	65	0.465	0.332547	0.0151515
EGFR	CNV	7	69	2	64	0.245	0.610834	-0.0618023
CDKN1B	SNV	0	76	1	65	0.465	0.332547	0.0151515
CCND3	SNV	0	76	1	65	0.465	0.332547	0.0151515
FOXA1	CNV	1	75	1	65	1	0	0.0019936
MDM2	CNV	3	73	0	66	0.295	0.530178	-0.0394737
MET	CNV	0	76	1	65	0.465	0.332547	0.0151515
NRG1	CNV	1	75	1	65	1	0	0.0019936
ALK	SNV	2	74	0	66	0.499	0.301899	-0.0263158
AKT2	CNV	1	75	0	66	1	0	-0.0131579
SDHD	SNV	0	76	1	65	0.465	0.332547	0.0151515
CDK6	CNV	0	76	1	65	0.465	0.332547	0.0151515
SMAD4	SNV	1	75	0	66	1	0	-0.0131579
VEGFA	CNV	1	75	0	66	1	0	-0.0131579
ERBB3	SNV	0	76	1	65	0.465	0.332547	0.0151515
MYC	CNV	0	76	1	65	0.465	0.332547	0.0151515
TP53	SNV	38	38	21	45	0.028	1.55284	-0.181818
JAK1	SNV	0	76	1	65	0.465	0.332547	0.0151515
POLE	SNV	2	74	0	66	0.499	0.301899	-0.0263158
CDKN2A	CNV	1	75	0	66	1	0	-0.0131579
CTNNB1	SNV	2	74	1	65	1	0	-0.0111643
TSC2	SNV	0	76	2	64	0.214	0.669586	0.030303
FOXA1	SNV	0	76	1	65	0.465	0.332547	0.0151515
MTOR	SNV	0	76	2	64	0.214	0.669586	0.030303
NOTCH1	SNV	1	75	0	66	1	0	-0.0131579
IGF1R	SNV	1	75	0	66	1	0	-0.0131579
NTRK3	SNV	0	76	1	65	0.465	0.332547	0.0151515
HDAC2	SNV	1	75	0	66	1	0	-0.0131579
PDGFRB	SNV	0	76	1	65	0.465	0.332547	0.0151515
RET	SNV	1	75	0	66	1	0	-0.0131579
TSC1	SNV	0	76	1	65	0.465	0.332547	0.0151515
FLT1	SNV	0	76	1	65	0.465	0.332547	0.0151515
NF1	SNV	2	74	2	64	1	0	0.0039872
AR	SNV	1	75	0	66	1	0	-0.0131579
FANCA	SNV	1	75	1	65	1	0	0.0019936
HDAC2	CNV	1	75	0	66	1	0	-0.0131579
MAP2K1	SNV	0	76	1	65	0.465	0.332547	0.0151515
PIK3CA	SNV	6	70	3	63	0.637	0.195861	-0.0334929

## Sheet: Fig 5b
Patient ID	mutation_load_at_baseline	PFS_time (month)	PFS_group
5012	0	0.788501	non-DCB
12012	0	0.821355	non-DCB
11002	2	0.854209	non-DCB
4009	5	0.887064	non-DCB
5007	3	0.919918	non-DCB
5008	1	0.919918	non-DCB
3007	0	0.919918	non-DCB
10008	0	0.952772	non-DCB
4007	2	0.985626	non-DCB
7009	2	1.31417	non-DCB
1048	6	1.44559	non-DCB
1050	2	1.67556	non-DCB
1031	0	1.77413	non-DCB
12008	4	1.90554	non-DCB
6007	2	1.90554	non-DCB
13002	1	2.06982	non-DCB
1042	0	2.10267	non-DCB
5006	1	2.66119	non-DCB
2003	2	2.75975	non-DCB
8006	1	2.75975	non-DCB
1007	4	2.79261	non-DCB
1001	3	2.79261	non-DCB
6006	2	2.79261	non-DCB
1052	2	2.82546	non-DCB
14004	1	2.85832	non-DCB
8005	2	2.89117	non-DCB
8004	1	2.92402	non-DCB
2005	4	2.95688	non-DCB
5014	3	2.95688	non-DCB
15004	1	3.05544	non-DCB
10010	3	3.12115	non-DCB
12007	1	3.154	non-DCB
1030	2	3.25257	non-DCB
7004	2	3.25257	non-DCB
12009	3	3.28542	non-DCB
16001	0	3.38398	non-DCB
14003	1	3.58111	non-DCB
3004	3	3.64682	non-DCB
10005	2	3.74538	non-DCB
10012	1	3.90965	non-DCB
1058	1	3.94251	non-DCB
10011	3	4.04107	non-DCB
1002	5	4.13963	non-DCB
1035	3	4.17248	non-DCB
4012	2	4.17248	non-DCB
12010	0	4.56674	non-DCB
1015	2	4.59959	non-DCB
6002	1	4.63244	non-DCB
5013	0	4.69815	non-DCB
4001	3	4.76386	non-DCB
4008	1	4.76386	non-DCB
4004	4	4.79671	non-DCB
14005	4	4.79671	non-DCB
1009	3	4.79671	non-DCB
10009	2	4.82957	non-DCB
11004	2	4.82957	non-DCB
1055	5	4.86242	non-DCB
1043	3	4.86242	non-DCB
1057	3	4.86242	non-DCB
10006	3	4.86242	non-DCB
7012	0	4.86242	non-DCB
2001	4	4.92813	non-DCB
2004	2	4.99384	non-DCB
1054	1	5.15811	non-DCB
5004	1	5.15811	non-DCB
8007	2	5.25667	non-DCB
1044	2	5.51951	non-DCB
7005	1	5.51951	non-DCB
13003	4	5.55236	non-DCB
6003	2	5.58522	non-DCB
12016	0	5.58522	non-DCB
10007	4	5.68378	non-DCB
1028	12	5.74949	non-DCB
6009	0	5.8152	non-DCB
1053	3	5.97947	non-DCB
6010	2	5.97947	non-DCB
1018	12	6.30801	DCB
1010	0	6.34086	DCB
12011	5	6.40657	DCB
1039	1	6.40657	DCB
5001	0	6.40657	DCB
12013	1	6.43943	DCB
1023	4	6.47228	DCB
1004	2	6.53799	DCB
12015	1	6.57084	DCB
1013	1	6.63655	DCB
1005	0	6.76797	DCB
12002	0	6.76797	DCB
8003	2	6.83368	DCB
1033	1	6.83368	DCB
7002	2	6.86653	DCB
1051	1	6.86653	DCB
10004	5	7.0308	DCB
12014	1	7.35934	DCB
4011	1	7.42505	DCB
1047	7	7.45791	DCB
6004	0	7.55647	DCB
1038	1	7.75359	DCB
1014	0	7.85216	DCB
3001	0	7.85216	DCB
1045	6	8.01643	DCB
2002	3	8.01643	DCB
4010	0	8.11499	DCB
1012	2	8.14784	DCB
12004	3	8.21355	DCB
6008	0	8.21355	DCB
5011	2	8.24641	DCB
3003	1	8.31211	DCB
1049	0	8.31211	DCB
1017	7	8.37782	DCB
7007	2	8.44353	DCB
11003	6	8.6078	DCB
8002	3	8.93634	DCB
4006	0	9.16632	DCB
1029	3	9.49487	DCB
1021	1	9.65914	DCB
1011	2	9.82341	DCB
14002	1	9.92197	DCB
6005	2	9.95483	DCB
14001	0	10.0205	DCB
4003	1	10.4476	DCB
1024	1	10.4805	DCB
1046	2	10.5791	DCB
1041	1	11.2361	DCB
1027	2	11.3676	DCB
1040	0	11.3676	DCB
5002	1	12.3532	DCB
10001	2	12.7146	DCB
4005	1	12.8131	DCB
1036	1	12.9774	DCB
1037	0	13.306	DCB
7006	0	13.3388	DCB
15001	0	13.5031	DCB
12005	5	13.9959	DCB
12003	1	14.2587	DCB
7003	2	14.5873	DCB
1025	1	16.0657	DCB
6001	2	16.5914	DCB
1019	3	16.9199	DCB
1008	1	17.7084	DCB
7001	1	18.037	DCB
1020	0	19.4497	DCB

## Sheet: Fig 5c-d
Patient ID	mutation_load_C2D1	Best Of Response (BOR)	BOR_group	PFS_time (month)	PFS_group
1020	0	SD	SD_PD	19.4497	DCB
1008	1	SD	SD_PD	17.7084	DCB
15001	1	SD	SD_PD	13.5031	DCB
5002	1	SD	SD_PD	12.3532	DCB
1027	0	SD	SD_PD	11.3676	DCB
1046	2	SD	SD_PD	10.5791	DCB
14001	0	SD	SD_PD	10.0205	DCB
6005	0	SD	SD_PD	9.95483	DCB
14002	1	SD	SD_PD	9.92197	DCB
1011	1	SD	SD_PD	9.82341	DCB
1029	1	SD	SD_PD	9.49487	DCB
4006	0	SD	SD_PD	9.16632	DCB
11003	1	SD	SD_PD	8.6078	DCB
1017	0	SD	SD_PD	8.37782	DCB
1049	0	SD	SD_PD	8.31211	DCB
3003	1	SD	SD_PD	8.31211	DCB
5011	1	SD	SD_PD	8.24641	DCB
1012	1	SD	SD_PD	8.14784	DCB
1045	0	SD	SD_PD	8.01643	DCB
2002	0	SD	SD_PD	8.01643	DCB
1014	0	SD	SD_PD	7.85216	DCB
3001	0	SD	SD_PD	7.85216	DCB
1047	4	SD	SD_PD	7.45791	DCB
12014	1	SD	SD_PD	7.35934	DCB
8003	1	SD	SD_PD	6.83368	DCB
1005	0	SD	SD_PD	6.76797	DCB
12002	0	SD	SD_PD	6.76797	DCB
1013	0	SD	SD_PD	6.63655	DCB
12015	2	SD	SD_PD	6.57084	DCB
1004	2	SD	SD_PD	6.53799	DCB
1023	4	SD	SD_PD	6.47228	DCB
12013	1	SD	SD_PD	6.43943	DCB
1039	1	SD	SD_PD	6.40657	DCB
5001	0	SD	SD_PD	6.40657	DCB
1018	4	SD	SD_PD	6.30801	DCB
6009	0	SD	SD_PD	5.8152	non-DCB
10007	0	SD	SD_PD	5.68378	non-DCB
13003	0	SD	SD_PD	5.55236	non-DCB
8007	1	SD	SD_PD	5.25667	non-DCB
1054	0	SD	SD_PD	5.15811	non-DCB
5004	1	SD	SD_PD	5.15811	non-DCB
2004	0	SD	SD_PD	4.99384	non-DCB
1043	3	SD	SD_PD	4.86242	non-DCB
1055	1	SD	SD_PD	4.86242	non-DCB
1057	2	SD	SD_PD	4.86242	non-DCB
10009	0	SD	SD_PD	4.82957	non-DCB
4004	3	SD	SD_PD	4.79671	non-DCB
4008	1	SD	SD_PD	4.76386	non-DCB
1015	2	SD	SD_PD	4.59959	non-DCB
12010	0	SD	SD_PD	4.56674	non-DCB
1002	3	SD	SD_PD	4.13963	non-DCB
10011	2	SD	SD_PD	4.04107	non-DCB
1058	1	SD	SD_PD	3.94251	non-DCB
10012	1	SD	SD_PD	3.90965	non-DCB
10005	2	SD	SD_PD	3.74538	non-DCB
14003	1	SD	SD_PD	3.58111	non-DCB
1030	2	SD	SD_PD	3.25257	non-DCB
7004	3	SD	SD_PD	3.25257	non-DCB
12007	0	SD	SD_PD	3.154	non-DCB
10010	0	SD	SD_PD	3.12115	non-DCB
15004	1	SD	SD_PD	3.05544	non-DCB
2005	1	SD	SD_PD	2.95688	non-DCB
5014	0	SD	SD_PD	2.95688	non-DCB
8004	0	SD	SD_PD	2.92402	non-DCB
14004	1	SD	SD_PD	2.85832	non-DCB
1052	2	SD	SD_PD	2.82546	non-DCB
1001	1	SD	SD_PD	2.79261	non-DCB
1007	7	SD	SD_PD	2.79261	non-DCB
6006	0	SD	SD_PD	2.79261	non-DCB
2003	0	SD	SD_PD	2.75975	non-DCB
5006	1	SD	SD_PD	2.66119	non-DCB
13002	1	SD	SD_PD	2.06982	non-DCB
12008	4	SD	SD_PD	1.90554	non-DCB
1031	0	SD	SD_PD	1.77413	non-DCB
1050	1	SD	SD_PD	1.67556	non-DCB
7009	2	SD	SD_PD	1.31417	non-DCB
4007	2	SD	SD_PD	0.985626	non-DCB
10008	0	SD	SD_PD	0.952772	non-DCB
3007	0	SD	SD_PD	0.919918	non-DCB
5007	3	SD	SD_PD	0.919918	non-DCB
5008	1	SD	SD_PD	0.919918	non-DCB
12012	0	SD	SD_PD	0.821355	non-DCB
7001	0	PR	PR	18.037	DCB
1019	0	PR	PR	16.9199	DCB
6001	1	PR	PR	16.5914	DCB
1025	1	PR	PR	16.0657	DCB
7003	2	PR	PR	14.5873	DCB
12003	0	PR	PR	14.2587	DCB
12005	0	PR	PR	13.9959	DCB
7006	0	PR	PR	13.3388	DCB
1037	0	PR	PR	13.306	DCB
1036	0	PR	PR	12.9774	DCB
4005	1	PR	PR	12.8131	DCB
10001	0	PR	PR	12.7146	DCB
1040	0	PR	PR	11.3676	DCB
1041	0	PR	PR	11.2361	DCB
1024	0	PR	PR	10.4805	DCB
4003	0	PR	PR	10.4476	DCB
1021	0	PR	PR	9.65914	DCB
7007	1	PR	PR	8.44353	DCB
6008	0	PR	PR	8.21355	DCB
12004	2	PR	PR	8.21355	DCB
4010	0	PR	PR	8.11499	DCB
1038	1	PR	PR	7.75359	DCB
6004	0	PR	PR	7.55647	DCB
4011	1	PR	PR	7.42505	DCB
10004	1	PR	PR	7.0308	DCB
1051	0	PR	PR	6.86653	DCB
7002	0	PR	PR	6.86653	DCB
1033	0	PR	PR	6.83368	DCB
12011	2	PR	PR	6.40657	DCB
1010	0	PR	PR	6.34086	DCB
1053	2	PR	PR	5.97947	non-DCB
6010	1	PR	PR	5.97947	non-DCB
1028	3	PR	PR	5.74949	non-DCB
6003	1	PR	PR	5.58522	non-DCB
12016	0	PR	PR	5.58522	non-DCB
1044	1	PR	PR	5.51951	non-DCB
7005	0	PR	PR	5.51951	non-DCB
2001	1	PR	PR	4.92813	non-DCB
7012	0	PR	PR	4.86242	non-DCB
10006	0	PR	PR	4.86242	non-DCB
11004	2	PR	PR	4.82957	non-DCB
1009	1	PR	PR	4.79671	non-DCB
14005	0	PR	PR	4.79671	non-DCB
4001	0	PR	PR	4.76386	non-DCB
6002	1	PR	PR	4.63244	non-DCB
1035	3	PR	PR	4.17248	non-DCB
4012	2	PR	PR	4.17248	non-DCB
3004	1	PR	PR	3.64682	non-DCB
16001	0	PR	PR	3.38398	non-DCB
12009	2	PR	PR	3.28542	non-DCB
8005	1	PR	PR	2.89117	non-DCB
8006	0	PR	PR	2.75975	non-DCB
6007	1	PR	PR	1.90554	non-DCB

## Sheet: Fig6
Patient ID	Collection point	Gene	chr	position	position_end	ref	alt	Transcript ID	Exon	CDS mutation	AA mutation	VAF	cosmic	PD/pre	cosmic	Hap Function Annotation	type	OncoKB Annotation	FATHMM prediction	KEGG-pathway
01001	PD	BRCA1	chr17	41234460	41234460	C	G	NM_007294	exon12	c.4318G>C	p.E1440Q	1.9	0	#DIV/0!	-	unknown	SNV	Unknown Oncogenic Effect；Unknown Biological Effect		DNA Repair
01001	PD	DDR2	chr1	162749957	162749957	G	C	NM_006182	exon18	c.2489G>C	p.S830T	2.59	0	#DIV/0!	-	unknown	SNV	Unknown Oncogenic Effect；Unknown Biological Effect		Bypass
01001	PD	EGFR	chr7	55249013	55249013	-	GTC	NM_005228	exon20	c.2311_2312insGTC	p.N771delinsSH	23.03	5.43	4.24125	COSM24434	Oncogenic	InDel			On-target
01001	PD	RB1	chr13	48947586	48947595	AGCAAGTGAT	-	NM_000321	exon12	c.1173_1182del	p.A392Nfs*6	2.83	0.81	3.49383	-	Likely Oncogenic	InDel	Likely Oncogenic；Likely Loss-of-function		Cell cycle
01001	PD	TP53	chr17	7578455	7578455	C	G	NM_000546	exon5	c.475G>C	p.A159P	5.77	1.89	3.05291	COSM43836	Likely Oncogenic	SNV	Likely Oncogenic；Likely Loss-of-function		Cell cycle
01002	PD	EGFR		0	0					扩增	/3.4	3.4	3.5	0.971429		gof	CNV			On-target
01002	PD	EGFR	chr7	55249002	55249002	-	CAGCGTGGA	NM_005228	exon20	c.2303_2311dup	p.S768_D770dup	43.16	49.24	0.876523	COSM3728433	gof	InDel			On-target
01002	PD	ERCC3	chr2	128036861	128036861	T	G	NM_000122	exon10	c.1618A>C	p.K540Q	0.71	0	#DIV/0!	-	unknown	SNV	Unknown Oncogenic Effect；Unknown Biological Effect		DNA Repair
01002	PD	HOXB13	chr17	46804391	46804391	G	A	NM_006361	exon2	c.616C>T	p.H206Y	2.7	0	#DIV/0!	-	unknown	SNV	Unknown Oncogenic Effect；Unknown Biological Effect		Others
01002	PD	PMS2		0	0					扩增	/3.4	3.4	3.9	0.871795		unknown	CNV	Unknown Oncogenic Effect；Unknown Biological Effect		DNA Repair
01002	PD	RB1	chr13	48941715	48941716	CT	-	NM_000321	exon10	c.1027_1028del	p.L343Sfs*3	35.75	47.05	0.75983	COSM6928170	lof	InDel	Likely Oncogenic；Likely Loss-of-function	n/a	Cell cycle
01002	PD	TP53	chr17	7577118	7577118	C	A	NM_000546	exon8	c.820G>T	p.V274F	36.18	37.27	0.970754	COSM10769	Likely Oncogenic	SNV	Likely Oncogenic；Likely Loss-of-function		Cell cycle
01003	PD	ND	ND	ND	ND	ND	ND	ND	ND	ND	ND	ND	faile QC	#VALUE!	ND					N/A
01004	PD	EGFR	chr7	55249013	55249013	-	ACCCCC	NM_005228	exon20	c.2314_2319dup	p.P772_H773dup	0.88	1.2	0.733333	COSM6911817	gof	InDel			On-target
01004	PD	NF1	chr17	29553681	29553681	G	A	NM_000267	exon18	c.2230G>A	p.V744I	0.89	1.32	0.674242	-	unknown	SNV	Unknown Oncogenic Effect；Unknown Biological Effect		Downstream
01005	PD	ND	ND	ND	ND	ND	ND	ND	ND	ND	ND	ND	ND	#VALUE!	ND					N/A
01007	PD	CDKN2A		0	0					缺失	/1.2	1.2	0	#DIV/0!		Oncogenic	CNV	Oncogenic；Loss-of-function		Cell cycle
01007	PD	EGFR	chr7	55248998	55248998	-	TGGCCAGCG	NM_005228	exon20	c.2300_2308dup	p.A767_V769dup	31.65	6.41	4.9376	COSM392166	Oncogenic	InDel			On-target
01007	PD	NOTCH1	chr9	139391173	139391173	G	A	NM_017617	exon34	c.7018C>T	p.P2340S	30.83	9.68	3.18492	-	unknown	SNV	Unknown Oncogenic Effect；Unknown Biological Effect		Others
01007	PD	PGR	chr11	100962543	100962543	-	T	NM_000926	exon3	c.1853dup	p.N618Kfs*8	3.53	0	#DIV/0!	-	Likely Loss-of-function	InDel	Unknown Oncogenic Effect；Unknown Biological Effect		Bypass
01007	PD	PIK3CA	chr3	178916930	178916930	G	T	NM_006218	exon2	c.317G>T	p.G106V	1.49	0	#DIV/0!	COSM748	Oncogenic	SNV	Oncogenic；Gain-of-function	Pathogenic (score 0.98)	Downstream
01007	PD	PIK3CA	chr3	178936091	178936091	G	A	NM_006218	exon10	c.1633G>A	p.E545K	15.98	2.9	5.51034	COSM763	Oncogenic	SNV	Oncogenic；Gain-of-function	Pathogenic (score 0.97)	Downstream
01007	PD	PTCH1	chr9	98244480	98244480	C	T	NM_000264	exon4	c.590G>A	p.W197*	0.7	0	#DIV/0!	-	Likely Oncogenic	SNV	Likely Oncogenic；Likely Loss-of-function		Others
01007	PD	TP53	chr17	7574003	7574003	G	A	NM_000546	exon10	c.1024C>T	p.R342*	11.97	2.62	4.5687	COSM11073	Likely Oncogenic	SNV	Likely Oncogenic；Likely Loss-of-function	Pathogenic (score 0.73)	Cell cycle
01008	PD	EGFR	chr7	55248998	55248998	-	TGGCCAGCG	NM_005228	exon20	c.2300_2308dup	p.A767_V769dup	7.3	0.85	8.58824	COSM392166	Oncogenic	InDel			On-target
01008	PD	PIK3CA	chr3	178916876	178916876	G	A	NM_006218	exon2	c.263G>A	p.R88Q	0.77	0	#DIV/0!	COSM746	Oncogenic	SNV	Oncogenic；Gain-of-function	Pathogenic (score 0.96)	Downstream
01009	PD	AKT2		0	0					扩增	/6	6	3.6	1.66667		Likely Oncogenic	CNV	Likely Oncogenic；Likely gain-of-function		Downstream
01009	PD	CCNE1		0	0					扩增	/6.7	6.7	3.3	2.0303		Oncogenic	CNV	Oncogenic；Gain-of-function		Cell cycle
01009	PD	CTNNB1	chr3	41266124	41266124	A	G	NM_001904	exon3	c.121A>G	p.T41A	0.48	0	#DIV/0!	COSM5664	Oncogenic	SNV	Oncogenic;Gain-of-function	Pathogenic (score 0.98)	Others
01009	PD	EGFR	chr7	55249013	55249014	AA	GGGTT	NM_005228	exon20	c.2311_2312delinsGGGTT	p.N771delinsGF	30.06	13.81	2.17668	-	Oncogenic	InDel			On-target
01009	PD	PIK3CA	chr3	178916938	178916940	GAA	-	NM_006218	exon2	c.328_330del	p.E110del	0.35	0	#DIV/0!	COSM24710	Oncogenic	InDel	Oncogenic；Gain-of-function	n/a	Downstream
01009	PD	PIK3CA	chr3	178936091	178936091	G	A	NM_006218	exon10	c.1633G>A	p.E545K	0.84	0	#DIV/0!	COSM763	Oncogenic	SNV	Oncogenic；Gain-of-function	Pathogenic (score 0.97)	Downstream
01009	PD	PIK3CA	chr3	178952085	178952085	A	G	NM_006218	exon21	c.3140A>G	p.H1047R	1.11	0	#DIV/0!	COSM775	Oncogenic	SNV	Oncogenic；Gain-of-function	Pathogenic (score 0.96)	Downstream
01013	PD	EGFR	chr7	55248998	55248998	-	TGGCCAGCG	NM_005228	exon20	c.2300_2308dup	p.A767_V769dup	1.11	0.48	2.3125	COSM392166	Oncogenic	InDel			On-target
01013	PD	MTOR	chr1	11288924	11288924	T	A	NM_004958	exon19	c.2831A>T	p.D944V	1.03	0	#DIV/0!	-	unknown	SNV	Unknown Oncogenic Effect；Unknown Biological Effect		Downstream
01013	PD	PDGFRA	chr4	55156479	55156479	G	A	NM_006206	exon22	c.2881-1G>A	p.?	0.59	0	#DIV/0!	-	unknown	InDel	Unknown Oncogenic Effect；Unknown Biological Effect		Bypass
01013	PD	SMARCA4	chr19	11144122	11144122	G	T	NM_003072	exon26	c.3703G>T	p.D1235Y	1.17	0	#DIV/0!	COSM1194748	Pathogenic (score 0.99)	SNV	Unknown Oncogenic Effect；Unknown Biological Effect	Pathogenic (score 0.99)	Others
01013	PD	TP53	chr17	7577538	7577538	C	T	NM_000546	exon7	c.743G>A	p.R248Q	1.79	0	#DIV/0!	COSM10662	Likely Oncogenic	SNV	Likely Oncogenic；Likely Loss-of-function		Cell cycle
01015	PD	EGFR	chr7	55248998	55248998	-	TGGCCAGCG	NM_005228	exon20	c.2300_2308dup	p.A767_V769dup	8.63	0.95	9.08421	COSM392166	Oncogenic	InDel			On-target
01015	PD	TP53	chr17	7579333	7579333	T	-	NM_000546	exon4	c.354del	p.A119Pfs*4	1.37	0	#DIV/0!	-	Likely Oncogenic	InDel	Likely Oncogenic；Likely Loss-of-function		Cell cycle
01023	PD	EGFR	chr7	55249013	55249013	-	ACCCCCACC	NM_005228	exon20	c.2319_2320insCACCCCCAC	p.H773_V774insHPH	33.85	2.78	12.1763	-	Oncogenic	InDel			On-target
01023	PD	POLD1	chr19	50902251	50902251	A	-	NM_002691	exon2	c.143del	p.H48Pfs*28	29.52	1.82	16.2198	-	Likely Loss-of-function	InDel	Unknown Oncogenic Effect；Unknown Biological Effect		DNA Repair
01023	PD	TP53	chr17	7578394	7578394	T	C	NM_000546	exon5	c.536A>G	p.H179R	45.87	2.15	21.3349	COSM10889	Likely Oncogenic	SNV	Likely Oncogenic；Loss-of-function		Cell cycle
01028	PD	EGFR		0	0					扩增	/4.1	4.1	4.2	0.97619		gof	CNV			On-target
01028	PD	EGFR	chr7	55248998	55248998	-	TGGCCAGCG	NM_005228	exon20	c.2300_2308dup	p.A767_V769dup	51.45	60.6	0.84901	COSM392166	gof	InDel			On-target
01028	PD	TP53	chr17	7578526	7578526	C	T	NM_000546	exon5	c.404G>A	p.C135Y	26.45	69.4	0.381124	COSM10801	lof	SNV	Likely Oncogenic；Likely Loss-of-function		Cell cycle
01033	PD	ND	ND	ND	ND	ND	ND	ND	ND	ND	ND	ND	ND	#VALUE!	ND					N/A
01034	PD	EGFR		0	0					扩增	/3.3	3.3	faile QC	#VALUE!		gof	CNV			On-target
01034	PD	EGFR	chr7	55249017	55249017	-	CCA	NM_005228	exon20	c.2317_2319dup	p.H773dup	38.46	faile QC	#VALUE!	COSM6911725	gof	InDel			On-target
01034	PD	TP53	chr17	7576911	7576912	GT	-	NM_000546	exon9	c.934_935del	p.T312Qfs*24	6.24	faile QC	#VALUE!	-	lof	InDel	Likely Oncogenic；Likely Loss-of-function		Cell cycle
01035	PD	EGFR	chr7	55248998	55248998	-	TGGCCAGCG	NM_005228	exon20	c.2300_2308dup	p.A767_V769dup	7.09	19.34	0.366598	COSM392166	gof	InDel			On-target
01035	PD	RB1	chr13	48954190	48954190	A	-	NM_000321	exon15	c.1392del	p.E465Kfs*13	2.66	8.74	0.304348	COSM318374	lof	InDel	Likely Oncogenic；Likely Loss-of-function	n/a	Cell cycle
01035	PD	TP53	chr17	7578369	7578369	A	T	NM_000546	exon6	c.559+2T>A	p.?	2.56	10.45	0.244976	COSM44495	lof	InDel	Unknown Oncogenic Effect；Unknown Biological Effect		Cell cycle
01043	PD	EGFR	chr7	55248998	55248998	-	TGGCCAGCG	NM_005228	exon20	c.2300_2308dup	p.A767_V769dup	8.76	3.94	2.22335	COSM392166	Oncogenic	InDel			On-target
01043	PD	PIK3CA	chr3	178921553	178921553	T	A	NM_006218	exon5	c.1035T>A	p.N345K	8.11	3.93	2.06361	COSM754	Oncogenic	SNV	Oncogenic；Gain-of-function	Pathogenic (score 0.95)	Downstream
01043	PD	TP53	chr17	7578526	7578526	C	A	NM_000546	exon5	c.404G>T	p.C135F	4.71	1.32	3.56818	COSM10647	Likely Oncogenic	SNV	Likely Oncogenic；Likely Loss-of-function		Cell cycle
01044	PD	EGFR	chr7	55249012	55249012	-	AACCCCCACGCG	NM_005228	exon20	c.2320_2321insCGAACCCCCACG	p.H773_V774insANPH	2.51	13.86	0.181097	-	gof	InDel			On-target
01044	PD	TP53	chr17	7577534	7577534	C	A	NM_000546	exon7	c.747G>T	p.R249S	0.97	5.96	0.162752	COSM10817	lof	SNV	Likely Oncogenic；Likely Loss-of-function		Cell cycle
01045	PD	EGFR	chr7	55249013	55249013	-	ACCCCC	NM_005228	exon20	c.2314_2319dup	p.P772_H773dup	0.1	5.32	0.018797	COSM6911817	gof	InDel			On-target
01047	PD	CCND3	chr6	41904302	41904302	C	T	NM_001760	exon4	c.706G>A	p.E236K	13.72	25.14	0.545744	COSM6953156	unknown	SNV	Unknown Oncogenic Effect；Unknown Biological Effect	Pathogenic (score 0.99)	Cell cycle
01047	PD	CCNE1		0	0					扩增	/3	3	3.4	0.882353		Oncogenic	CNV	Oncogenic；Gain-of-function		Cell cycle
01047	PD	CDKN1B	chr12	12870953	12870953	G	A	NM_004064	exon1	c.180G>A	p.W60*	19.36	38.37	0.504561	COSM2227656	lof	SNV	Likely Oncogenic；Likely Loss-of-function	Pathogenic (score 0.97)	Cell cycle
01047	PD	EGFR	chr7	55248998	55248998	-	TGGCCAGCG	NM_005228	exon20	c.2300_2308dup	p.A767_V769dup	19.86	39.18	0.506891	COSM392166	gof	InDel			On-target
01047	PD	PIK3CA	chr3	178952085	178952085	A	G	NM_006218	exon21	c.3140A>G	p.H1047R	23.5	40.55	0.579531	COSM775	gof	SNV	Oncogenic；Gain-of-function	Pathogenic (score 0.96)	Downstream
01047	PD	TP53	chr17	7577070	7577070	G	-	NM_000546	exon8	c.868del	p.R290Afs*55	21.02	41.96	0.500953	COSM46045	lof	InDel	Likely Oncogenic；Likely Loss-of-function		Cell cycle
01050	PD	ATM	chr11	108114686	108114687	TC	-	NM_000051	exon6	c.506_507del	p.S169Cfs*15	4.05	0	#DIV/0!	-	Likely Oncogenic	InDel	Likely Oncogenic; Likely Loss-of-function		DNA Repair
01050	PD	EGFR		0	0					扩增	/3.4	3.4	0	#DIV/0!		Oncogenic	CNV			On-target
01050	PD	EGFR	chr7	55249017	55249017	-	CCA	NM_005228	exon20	c.2317_2319dup	p.H773dup	44.65	6.89	6.48041	COSM6911725	Oncogenic	InDel			On-target
01050	PD	PDGFRA	chr4	55139885	55139885	C	G	NM_006206	exon10	c.1546C>G	p.L516V	2.72	0	#DIV/0!	-	unknown	SNV	Unknown Oncogenic Effect；Unknown Biological Effect		Bypass
01050	PD	RB1	chr13	48881420	48881420	G	T	NM_000321	exon2	c.142G>T	p.E48*	9.24	0	#DIV/0!	COSM5680476	Likely Oncogenic	SNV	Likely Oncogenic；Likely Loss-of-function	Pathogenic (score 0.75)	Cell cycle
01050	PD	TP53	chr17	7577539	7577539	G	A	NM_000546	exon7	c.742C>T	p.R248W	4.34	0.55	7.89091	COSM10656	Likely Oncogenic	SNV	Likely Oncogenic；Loss-of-function		Cell cycle
01051	PD	EGFR	chr7	55248998	55248998	-	TGGCCAGCG	NM_005228	exon20	c.2300_2308dup	p.A767_V769dup	3.15	0.84	3.75	COSM392166	Oncogenic	InDel			On-target
01051	PD	MTOR	chr1	11193154	11193154	C	T	NM_004958	exon38	c.5347G>A	p.D1783N	0.59	0	#DIV/0!	COSM3740536	Pathogenic	SNV	Unknown Oncogenic Effect；Unknown Biological Effect	Pathogenic (score 0.96)	Downstream
01051	PD	PIK3CA	chr3	178936091	178936091	G	A	NM_006218	exon10	c.1633G>A	p.E545K	0.34	0	#DIV/0!	COSM763	Oncogenic	SNV	Oncogenic；Gain-of-function	Pathogenic (score 0.97)	Downstream
01051	PD	TP53	chr17	7579471	7579478	GGGGGGAG	GCGGGAA	NM_000546	exon4	c.209_211delinsTT	p.A70Vfs*53	1.93	0	#DIV/0!	-	Likely Oncogenic	InDel	Likely Oncogenic；Likely Loss-of-function		Cell cycle
01051	PD	TP53	chr17	7578556	7578556	T	C	NM_000546	exon6	c.376-2A>G	p.?	0.34	0	#DIV/0!	COSM45672	Pathogenic (score 0.99)	InDel	Unknown Oncogenic Effect；Unknown Biological Effect	Pathogenic (score 0.99)	Cell cycle
01058	PD	EGFR	chr7	55249017	55249017	-	CCA	NM_005228	exon20	c.2317_2319dup	p.H773dup	5.28	2.95	1.78983	COSM6911725	Oncogenic	InDel			On-target
02005	PD	ATM	chr11	108205823	108205823	G	C	NM_000051	exon55	c.8138G>C	p.R2713T	5.97	2.91	2.05155	-	unknown	SNV	Unknown Oncogenic Effect；Unknown Biological Effect		DNA Repair
02005	PD	EGFR	chr7	55249012	55249012	-	GGTTTT	NM_005228	exon20	c.2310_2311insGGTTTT	p.D770_N771insGF	46.98	28.13	1.6701	-	Oncogenic	InDel			On-target
02005	PD	PIK3CA	chr3	178936082	178936082	G	A	NM_006218	exon10	c.1624G>A	p.E542K	1.35	0.46	2.93478	COSM760	Oncogenic	SNV	Oncogenic；Gain-of-function	Pathogenic (score 0.97)	Downstream
02005	PD	RB1	chr13	48881462	48881462	C	T	NM_000321	exon2	c.184C>T	p.Q62*	18.86	7.5	2.51467	COSM893	Likely Oncogenic	SNV	Likely Oncogenic；Likely Loss-of-function	n/a	Cell cycle
04008	PD	EGFR	chr7	55248998	55248998	-	TGGCCAGCG	NM_005228	exon20	c.2300_2308dup	p.A767_V769dup	7.3	16.24	0.449507	COSM392166	gof	InDel			On-target
06002	PD	EGFR	chr7	55249003	55249011	-	CAGCGTGGA	NM_005228	exon20	c.2303_2311dup	p.S768_D770dup	0.21	0.51	0.411765	COSM3728433	gof	InDel			On-target
06008	PD	ND	ND	ND	ND	ND	ND	ND	ND	ND	ND	ND	ND	#VALUE!	ND					N/A
07002	PD	ALK	chr2	29606606	29606606	C	A	NM_004304	exon5	c.1274G>T	p.C425F	1.78	0	#DIV/0!	-	unknown	SNV	Unknown Oncogenic Effect；Unknown Biological Effect		Bypass
07002	PD	EGFR	chr7	55248998	55248998	-	TGGCCAGCG	NM_005228	exon20	c.2300_2308dup	p.A767_V769dup	20.97	6.23	3.36597	COSM392166	Oncogenic	InDel			On-target
07002	PD	TP53	chr17	7577018	7577018	C	T	NM_000546	exon9	c.919+1G>A	p.?	9.17	1.8	5.09444	COSM44143	Likely Loss-of-function	InDel	Unknown Oncogenic Effect；Unknown Biological Effect		Cell cycle
07004	PD	EGFR	chr7	55249002	55249002	-	CAGCGTGGA	NM_005228	exon20	c.2303_2311dup	p.S768_D770dup	2.8	11.78	0.237691	COSM3728433	gof	InDel			On-target
07007	PD	EGFR	chr7	55248998	55248998	-	TGGCCAGCG	NM_005228	exon20	c.2300_2308dup	p.A767_V769dup	0.32	0.81	0.395062	COSM392166	gof	InDel			On-target
07007	PD	NTRK3	chr15	88680687	88680687	G	C	NM_001007156	exon7	c.570C>G	p.I190M	0.15	0.21	0.714286	-	unknown	SNV	Unknown Oncogenic Effect；Unknown Biological Effect		Bypass
07007	PD	TP53	chr17	7578555	7578555	C	T	NM_000546	exon6	c.376-1G>A	p.?	0.44	0	#DIV/0!	COSM6900	Pathogenic (score 1.00)	InDel	Unknown Oncogenic Effect；Unknown Biological Effect	Pathogenic (score 1.00)	Cell cycle
10004	PD	EGFR	chr7	55249002	55249002	-	CAGCGTGGA	NM_005228	exon20	c.2303_2311dup	p.S768_D770dup	14.22	40.16	0.354084	COSM3728433	gof	InDel			On-target
10004	PD	MTOR	chr1	11300360	11300360	C	A	NM_004958	exon11	c.1786G>T	p.G596C	1.47	5.97	0.246231	-	unknown	SNV	Unknown Oncogenic Effect；Unknown Biological Effect		Downstream
10004	PD	PDGFRB	chr5	149503889	149503889	C	T	NM_002609	exon14	c.1947G>A	p.M649I	1.86	5.05	0.368317	-	unknown	SNV	Unknown Oncogenic Effect；Unknown Biological Effect		Bypass
10004	PD	TP53	chr17	7577574	7577574	T	C	NM_000546	exon7	c.707A>G	p.Y236C	4.99	15.17	0.328939	COSM10731	lof	SNV	Likely Oncogenic；Loss-of-function		Cell cycle
10007	PD	ALK	chr2	29498333	29498333	C	T	NM_004304	exon10	c.1847G>A	p.G616E	0.29	1.92	0.151042	-	unknown	SNV	Unknown Oncogenic Effect；Unknown Biological Effect		Bypass
10007	PD	KRAS	chr12	25398285	25398285	C	A	NM_004985	exon2	c.34G>T	p.G12C	0.45	1.63	0.276074	COSM516	gof	SNV	Oncogenic；Gain-of-function	Pathogenic (score 0.98)	Downstream
10007	PD	POLE	chr12	133226005	133226005	C	A	NM_006231	exon31	c.3892G>T	p.A1298S	0.58	2.24	0.258929	-	unknown	SNV	Unknown Oncogenic Effect；Unknown Biological Effect		DNA Repair
10007	PD	TP53	chr17	7577538	7577538	C	A	NM_000546	exon7	c.743G>T	p.R248L	0.27	1.71	0.157895	COSM6549	lof	SNV	Likely Oncogenic；Likely Loss-of-function		Cell cycle
10011	PD	EGFR		0	0					扩增	/3.3	3.3	3.3	1		gof	CNV			On-target
10011	PD	EGFR	chr7	55249002	55249002	-	CAGCGTGGA	NM_005228	exon20	c.2303_2311dup	p.S768_D770dup	29.34	30.42	0.964497	COSM3728433	gof	InDel			On-target
10011	PD	TP53	chr17	7579329	7579329	T	A	NM_000546	exon4	c.358A>T	p.K120*	7.82	11.32	0.690813	COSM21593	lof	SNV	Likely Oncogenic；Likely Loss-of-function		Cell cycle
10012	PD	EGFR	chr7	55248998	55248998	-	TGGCCAGCG	NM_005228	exon20	c.2300_2308dup	p.A767_V769dup	28.11	0.32	87.8438	COSM392166	Oncogenic	InDel			On-target
10012	PD	TP53	chr17	7578394	7578394	T	A	NM_000546	exon5	c.536A>T	p.H179L	2.88	0	#DIV/0!	COSM43635	Oncogenic	SNV	Oncogenic；Loss-of-function		Cell cycle
12004	PD	EGFR	chr7	55249015	55249015	-	GGT	NM_005228	exon20	c.2313_2314insGGT	p.N771_P772insG	2.95	7.22	0.408587	-	gof	InDel			On-target
12004	PD	TP53	chr17	7577580	7577580	T	C	NM_000546	exon7	c.701A>G	p.Y234C	0.21	1.2	0.175	COSM10725	lof	SNV	Likely Oncogenic；Loss-of-function		Cell cycle
12007	PD	EGFR	chr7	55249013	55249013	-	ACCCCC	NM_005228	exon20	c.2314_2319dup	p.P772_H773dup	1.95	5.54	0.351986	COSM6911817	gof	InDel			On-target
12010	PD	ND	ND	ND	ND	ND	ND	ND	ND	ND	ND	ND	ND	#VALUE!	ND					N/A
12011	PD	APC	chr5	112173515	112173515	A	G	NM_000038	exon16	c.2224A>G	p.I742V	4.47	6.57	0.680365	-	unknown	SNV	Unknown Oncogenic Effect；Unknown Biological Effect		WNT signaling
12011	PD	EGFR		0	0					扩增	/3.4	3.4	3.4	1		gof	CNV			On-target
12011	PD	EGFR	chr7	55248998	55248998	-	TGGCCAGCG	NM_005228	exon20	c.2300_2308dup	p.A767_V769dup	22.51	17.76	1.26745	COSM392166	gof	InDel			On-target
12011	PD	PIK3CA	chr3	178952074	178952074	G	C	NM_006218	exon21	c.3129G>C	p.M1043I	25.58	24.9	1.02731	COSM94984	Oncogenic	SNV	Oncogenic；Gain-of-function	Pathogenic (score 0.97)	Downstream
12011	PD	TP53	chr17	7578406	7578406	C	T	NM_000546	exon5	c.524G>A	p.R175H	17.76	16.4	1.08293	COSM10648	Oncogenic	SNV	Oncogenic；Loss-of-function		Cell cycle
14002	PD	EGFR	chr7	55249002	55249002	-	CAGCGTGGA	NM_005228	exon20	c.2303_2311dup	p.S768_D770dup	1.44	1.35	1.06667	COSM3728433	gof	InDel			On-target
14005	PD	ALK	chr2	29754835	29754835	G	T	NM_004304	exon4	c.1100C>A	p.P367H	1.34	0.75	1.78667	-	unknown	SNV	Unknown Oncogenic Effect; Unknown Biological Effect		Bypass
14005	PD	EGFR	chr7	55249010	55249010	-	ACAACCCCC	NM_005228	exon20	c.2311_2319dup	p.N771_H773dup	2.9	1.5	1.93333	COSM6911286	Oncogenic	InDel			On-target
14005	PD	POLD1	chr19	50906321	50906321	G	A	NM_002691	exon9	c.982G>A	p.E328K	0.82	0	#DIV/0!	-	unknown	SNV	Unknown Oncogenic Effect；Unknown Biological Effect		DNA Repair
14005	PD	POLE	chr12	133245295	133245295	C	A	NM_006231	exon18	c.1952G>T	p.C651F	1.95	0.78	2.5	-	unknown	SNV	Unknown Oncogenic Effect；Unknown Biological Effect		DNA Repair
14005	PD	TP53	chr17	7577534	7577534	C	A	NM_000546	exon7	c.747G>T	p.R249S	2.38	0.53	4.49057	COSM10817	Likely Oncogenic	SNV	Likely Oncogenic；Likely Loss-of-function		Cell cycle
16001	PD	ND	ND	ND	ND	ND	ND	ND	ND	ND	ND	ND	ND	#VALUE!	ND					N/A

## Sheet: Fig S1a
concerntration (ng/ml)	Ba/f3 EGFR N771_H773dup viability					Ba/f3 EGFR S768_D770dup viability					Ba/F3 EGFR A767_V769dup viability
200000	0.949983	0.783711	0.832376	0.857722	0.825279	1.08728	0.958382	0.982645	0.92123	0.969756	1.15038	1.06336	0.847575	1.07822	1.14118
40000	1.16796	0.913484	1.03717	0.952011	1.01791	1.14035	0.978854	1.02965	0.943976	1.00842	1.43621	1.14401	1.18859	1.0952	1.15816
8000	1.16289	1.03413	1.1122	1.02602	1.11625	1.21542	0.984162	1.04482	0.981129	1.04406	1.34211	1.11147	1.15816	1.05346	1.12067
1600	1.19939	1.1051	1.09801	1.07672	1.07063	1.15097	1.00539	1.09789	0.991744	1.038	1.25368	1.00676	1.11359	0.964311	1.03152
320	1.21764	1.07063	1.04427	1.03515	1.10206	1.16992	1.01601	1.09335	1.00539	1.07666	1.24023	1.01808	1.10227	0.948746	0.972093
64	1.29571	1.06962	1.21359	1.05035	1.16593	1.20556	1.03496	1.08121	1.00388	1.085	1.29825	1.07397	1.14755	1.05204	1.09378
12.8	1.35451	1.08584	1.08381	1.0169	1.06556	1.12974	0.994019	1.05619	0.991744	1.038	1.08529	0.989073	1.0195	0.981291	0.958651
2.56	1.22372	1.05441	1.01893	0.984454	1.05238	1.12671	0.99326	1.03951	0.967481	1.02359	1.00747	0.921861	0.941671	0.895684	0.898514
0.512	1.1781	1.05847	1.11321	1.05238	1.04731	1.18888	1.02435	1.08273	1.0198	1.05923	1.08176	0.955114	0.994733	0.911957	0.947331

## Sheet: Fig S1b
Ba/F3 EGFR A767_V769dup	Replicate 1
concentration(nM)	afatinib					afatinib+JMT101 10ug/ml						prism
10000	0.053815	0.050004	0.052291	0.049242	0.049242	0.053909	0.050413	0.048315	0.048315	0.048315		stastical analysis	ASV IC50(nM)	Afatinib	afatinib+JMT101 10ug/ml	Osimertinib	Osimertinib+JMT101 10ug/ml
3333.33	0.0599131	0.0507661	0.0507661	0.0484793	0.0492416	0.0546077	0.0462173	0.0490141	0.0434205	0.0462173			Replicate 1	8.267	0.809	22.02	6.597
1111.11	0.058389	0.049242	0.052291	0.048479	0.048479	0.051811	0.046217	0.046217	0.042721	0.044819			Replicate 2	11.41	1.451	29.85	4.808
370.37	0.053815	0.050004	0.051528	0.046955	0.049242	0.050413	0.04412	0.046217	0.042721	0.044819			Replicate3	8.597	2.341	21.87	8.557
123.457	0.051528	0.050004	0.049242	0.049242	0.046193	0.053909	0.04412	0.046217	0.043421	0.046917			STDEV	1.72725	0.769338	4.56457	1.87515
41.1523	0.086592	0.082781	0.073634	0.083543	0.09955	0.047616	0.042721	0.045518	0.043421	0.04412			MEAN IC50	9.425	1.534	24.58	6.654
13.7174	0.494397	0.447138	0.394542	0.441802	0.47839	0.057405	0.050413	0.048315	0.049713	0.05251			P value	0.0019		0.0033
4.57247	0.813782	0.697919	0.726122	0.706304	0.789389	0.194448	0.197944	0.161586	0.206335	0.228709			P value summary	**		**
1.52416	1.05465	0.898392	0.874762	0.816068	0.845034	0.61397	0.533562	0.502797	0.559432	0.606279
0.508053	1.185	0.97919	0.994436	0.924308	0.896867	1.00483	0.781779	0.892253	0.80695	0.869878		The curve graphs were drawn through data from Replicate 1
												The box charts were drawn through IC50 data from Replicate 1,2,3.
Ba/F3 EGFR A767_V769dup	Replicate 2
concentration(nM)	afatinib					afatinib+JMT101 10ug/ml
10000	0.017626	0.010576	0.011359	0.006659	0.008226	0.018096	0.002777	0.005649	0.002777	0.004691
2500	0.012926	0.005092	0.005092	0.004309	0.004309	0.019053	0.005649	0.005649	0.002777	0.004691
625	0.009009	0.0035253	0.0082256	0.0043087	0.0035253	0.009479	0.003734	0.004691	0.003734	0.004691
156.25	0.007442	0.003525	0.005092	0.001958	0.003525	0.007564	0.001819	0.004691	0.002777	0.006606
39.0625	0.038778	0.02076	0.047395	0.017626	0.06698	0.014266	0.001819	0.004691	0.002777	0.005649
9.76562	0.542499	0.456326	0.555033	0.501763	0.653741	0.014266	0.015223	0.014266	0.02384	0.024798
2.44141	1.00392	0.873874	0.963964	0.869957	0.808852	0.13969	0.189477	0.160754	0.209583	0.226817
0.610352	0.954563	0.816686	0.884841	0.772816	0.82217	0.361815	0.383836	0.381921	0.468091	0.316816
0.152588	1.03525	0.860556	0.873874	0.844888	0.856639	0.470006	0.466176	0.465218	0.451814	0.427878
0.038147	1.0329	0.889542	0.945946	0.905993	0.902076	0.510218	0.471921	0.499686	0.455644	0.474793
Ba/F3 EGFR A767_V769dup	Replicate3
concentration(nM)	afatinib					afatinib+JMT101 10ug/ml
10000	0.097802	0.076307	0.079238	0.072399	0.078261	0.08906	0.074679	0.087006	0.075706	0.083924
3333.33	0.089008	0.07533	0.080215	0.071422	0.078261	0.10036	0.074679	0.082897	0.074679	0.079815
1111.11	0.092916	0.073376	0.079238	0.072399	0.079238	0.094196	0.076733	0.08187	0.074679	0.08187
370.37	0.088031	0.073376	0.079238	0.071422	0.077284	0.101387	0.076733	0.083924	0.075706	0.083924
123.457	0.095848	0.07533	0.078261	0.073376	0.079238	0.096251	0.082897	0.08187	0.075706	0.082897
41.1523	0.148608	0.129067	0.125159	0.141768	0.15447	0.103441	0.077761	0.082897	0.075706	0.082897
13.7174	0.579482	0.437811	0.476893	0.471031	0.493503	0.140421	0.115768	0.112686	0.111659	0.121931
4.57247	0.957596	0.687934	0.793454	0.746556	0.769028	0.402363	0.31094	0.278069	0.29964	0.325321
1.52416	1.06898	0.900928	0.904836	0.873571	0.94001	0.645814	0.456805	0.473241	0.446533	0.502003
0.508053	1.24387	0.986908	1.04162	0.941964	1.00254	0.719774	0.568772	0.61397	0.600616	0.612943
Ba/F3 EGFR A767_V769dup	Replicate1
concentration(nM)	osimertinib					osimertinib+JMT101 10ug/ml
10000	0.069683	0.057114	0.062613	0.055542	0.057899	0.073942	0.06044	0.062028	0.059646	0.064411
3333.33	0.06497	0.055542	0.060256	0.056328	0.058685	0.064411	0.056469	0.06044	0.062028	0.059646
1111.11	0.063399	0.051614	0.054757	0.0524	0.053186	0.062823	0.053292	0.05488	0.051704	0.054086
370.37	0.058685	0.048472	0.051614	0.047686	0.051614	0.057263	0.051704	0.052498	0.050115	0.050115
123.457	0.058685	0.050829	0.050829	0.051614	0.051614	0.056469	0.050115	0.051704	0.050115	0.050115
41.1523	0.327363	0.311651	0.274727	0.321078	0.357216	0.087443	0.063617	0.065205	0.061234	0.073942
13.7174	0.722523	0.636892	0.641606	0.654961	0.732736	0.358272	0.313001	0.266937	0.325709	0.340005
4.57247	0.980203	0.790086	0.842721	0.849006	0.898499	0.739496	0.625923	0.697403	0.622746	0.714081
1.52416	0.983345	0.902428	0.889072	0.894571	0.930709	0.962672	0.800651	0.836391	0.783178	0.901517
0.508053	1.00927	0.838008	0.893786	0.87336	0.900071	1.04209	0.76094	0.893575	0.773648	1.027
Ba/F3 EGFR A767_V769dup	Replicate2
concentration(nM)	osimertinib					osimertinib+JMT101 10ug/ml
10000	0.016999	0.016189	0.012142	0.01457	0.011332	0.011436	-0.00229	0.004117	-0.00046	0.005947
2500	0.012142	0.012951	0.008095	0.012142	0.008904	0.01418	0.003202	0.004117	0.003202	0.005947
625	0.0105229	0.0072851	0.0040473	0.0072851	0.0032378	0.016925	0.003202	0.005947	0.005032	0.008691
156.25	0.006476	0.007285	0.003238	0.005666	0.003238	0.012351	0.001372	0.005032	0.009606	0.004117
39.0625	0.452485	0.394204	0.438724	0.359398	0.388538	0.009606	0.008691	0.011436	0.009606	0.009606
9.76562	0.844261	0.903351	0.926825	0.852356	0.713939	0.11756	0.170623	0.159644	0.198069	0.18526
2.44141	0.938967	0.909017	0.835357	0.921159	0.871782	0.39385	0.420381	0.451487	0.450572	0.432274
0.610352	1.01991	0.982678	0.896066	0.967298	0.886353	0.426785	0.478018	0.510038	0.46338	0.477103
0.152588	0.992391	1.03853	0.938967	1.00291	0.917921	0.570419	0.554867	0.583227	0.530165	0.550292
0.038147	1.05391	1.02801	0.941395	1.05796	0.937348	0.640864	0.546633	0.59878	0.541144	0.554867
Ba/F3 EGFR A767_V769dup	Replicate3
concentration(nM)	osimertinib					osimertiniib+JMT101 10ug/ml
10000	0.087762	0.068975	0.080605	0.075237	0.075237	0.090131	0.073968	0.079673	0.073018	0.121506
3333.33	0.095813	0.072553	0.07971	0.072553	0.077026	0.097737	0.072067	0.079673	0.072067	0.077771
1111.11	0.0850778	0.0725532	0.0761317	0.070764	0.0761317	0.08918	0.072067	0.079673	0.071116	0.074919
370.37	0.084183	0.071659	0.077026	0.06808	0.076132	0.090131	0.072067	0.087279	0.068264	0.074919
123.457	0.099392	0.083289	0.082394	0.085972	0.094919	0.091082	0.073018	0.076821	0.072067	0.07587
41.1523	0.474235	0.378511	0.282788	0.35883	0.408928	0.130063	0.110097	0.099639	0.103442	0.119604
13.7174	0.737252	0.645106	0.611111	0.611111	0.709519	0.394372	0.315459	0.288838	0.296444	0.364898
4.57247	0.916175	0.801664	0.77572	0.783772	0.829397	0.502757	0.422894	0.44286	0.421943	0.446663
1.52416	0.992217	0.871444	0.855341	0.835659	0.899177	0.651074	0.512265	0.50656	0.498003	0.526526
0.508053	1.06289	0.933172	0.93854	0.892915	0.97343	0.723331	0.577867	0.63301	0.563605	0.616847
Ba/f3 EGFR S768_D770dup	Replicate 1
concentration(nM)	Afatinib					Afatinib+JMT101 10ug/ml						prism
10000	0.072166	0.064793	0.072166	0.067558	0.068479	0.079577	0.066977	0.070854	0.065038	0.067946		stastical analysis	SVD IC50(nM)	Afatinib	afatinib+JMT101 10ug/ml	Osimertinib	Osimertinib+JMT101 10ug/ml
3333.33	0.070323	0.062028	0.068479	0.063871	0.066636	0.066977	0.066008	0.073762	0.065038	0.068915			Replicate 1	45.62	11.94	166.1	42.73
1111.11	0.074931	0.065714	0.072166	0.066636	0.069401	0.086362	0.073762	0.07667	0.072792	0.072792			Replicate 2	51.6	18.94	164.7	34.28
370.37	0.096129	0.081382	0.085991	0.077696	0.084147	0.095086	0.083454	0.086362	0.081516	0.082485			Replicate3	48.62	16.41	105	45.28
123.457	0.246359	0.16894	0.203963	0.160645	0.194747	0.121256	0.112533	0.111563	0.104779	0.100901			STDEV	2.99001	3.54452	34.879	5.75768
41.1523	0.78	0.53023	0.595668	0.538525	0.564332	0.259862	0.258893	0.230784	0.241446	0.18329			MEAN IC50	48.61	15.76	145.3	40.76
13.7174	0.841751	0.727465	0.782765	0.723779	0.722857	0.586508	0.55646	0.532228	0.518659	0.50315			P value	0.0003		0.0069
4.57247	0.951429	0.710876	0.821475	0.720092	0.73576	0.78424	0.683435	0.822041	0.761946	0.728022			P value summary	***		**
1.52416	1.0224	0.838986	0.885069	0.8353	0.862949	1.01299	0.843365	0.902491	0.845304	0.81041		The curve graphs were drawn through data from Replicate 1
0.508053	1.02608	0.991982	1.01963	0.940369	0.991982	1.16904	0.973248	1.00136	0.908307	0.885044		The box charts were drawn through IC50 data from Replicate 1,2,3.
Ba/f3 EGFR S768_D770dup	Replicate 2
concentration(nM)	Afatinib					Afatinib+JMT101 10ug/ml
10000	0.060954	0.058062	0.060231	0.056616	0.057339	0.062365	0.052263	0.05563	0.047548	0.051589
3333.33	0.062401	0.057339	0.058062	0.055893	0.056616	0.052936	0.046875	0.052936	0.047548	0.049569
1111.11	0.067462	0.061678	0.06457	0.060954	0.063124	0.059671	0.05563	0.059671	0.056977	0.058324
370.37	0.097108	0.0812	0.086985	0.075416	0.084816	0.081897	0.072468	0.077182	0.074488	0.0691
123.457	0.214967	0.211352	0.240275	0.149892	0.239552	0.133755	0.120959	0.118265	0.118265	0.125673
41.1523	0.746421	0.627115	0.647361	0.502025	0.652422	0.301455	0.27923	0.292026	0.318966	0.300781
13.7174	0.964064	0.82885	0.865004	0.846927	0.815835	0.600485	0.521686	0.531789	0.520339	0.558728
4.57247	0.979971	0.912003	0.949602	0.870065	0.882357	0.759429	0.717672	0.696794	0.683998	0.700162
1.52416	1.01829	0.925741	0.95611	0.889588	0.891757	0.816002	0.780981	0.843615	0.875943	0.797818
0.508053	1.11085	0.906218	0.986479	1.01106		0.902209	0.783675	0.839574	0.842942	0.87729
Ba/f3 EGFR S768_D770dup	Replicate 3
concentration(nM)	Afatinib					Afatinib+JMT101 10ug/ml
10000	0.064744	0.058607	0.06321	0.058607	0.06321	0.059314	0.046651	0.054648	0.052649	0.076641
3333.33	0.062442	0.05784	0.061675	0.059374	0.06321	0.058647	0.049983	0.053316	0.049983	0.051316
1111.11	0.069346	0.065511	0.065511	0.065511	0.066278	0.065312	0.065312	0.057314	0.061313	0.05998
370.37	0.096962	0.080853	0.083154	0.077785	0.083154	0.087304	0.072642	0.077974	0.072642	0.076641
123.457	0.251918	0.250384	0.215097	0.281068	0.244247	0.130623	0.117961	0.122626	0.114628	0.115295
41.1523	0.689936	0.616293	0.561829	0.594814	0.590979	0.363879	0.299234	0.28857	0.307231	0.277241
13.7174	0.986806	0.754373	0.810371	0.78429	0.738263	0.557814	0.502499	0.536488	0.488504	0.537821
4.57247	0.996778	0.839521	0.89552	0.804234	0.846425	0.715761	0.617128	0.67111	0.634455	0.697101
1.52416	1.04894	0.920835	0.976066	0.884014	0.914698	0.987671	0.735088	0.742419	0.769743	0.812396
0.508053	1.10034	0.992176	1.04664	0.98834	0.96456	0.94102	0.797068	0.917694	0.841719	0.925691
Ba/f3 EGFR S768_D770dup	Replicate 1
concentration(nM)	Osimertinib					Osimertinib+JMT101 10ug/ml
10000	0.06392	0.055481	0.060404	0.058997	0.058997	0.071352	0.06202	0.064891	0.057713	0.066327
3333.33	0.066029	0.052669	0.056185	0.054075	0.056888	0.069198	0.057713	0.056995	0.054124	0.056277
1111.11	0.075874	0.063216	0.067435	0.067435	0.068842	0.087862	0.064173	0.065609	0.06202	0.06202
370.37	0.182055	0.156037	0.144786	0.165178	0.17221	0.130931	0.100782	0.107243	0.102936	0.105089
123.457	0.702412	0.619436	0.646157	0.613811	0.634203	0.354892	0.298184	0.257268	0.265882	0.252243
41.1523	1.00619	0.8543	0.869067	0.842346	0.810702	0.60613	0.4841	0.457541	0.448209	0.494868
13.7174	0.940792	0.830392	0.950636	0.918993	0.907039	0.705908	0.614744	0.603977	0.5566	0.61618
4.57247	0.992124	0.877505	0.910555	0.889459	0.93165	0.813581	0.699447	0.671452	0.624794	0.649917
1.52416	1.10252	0.901413	0.952746	0.883834	0.973842	0.920537	0.756873	0.78774	0.720264	0.716675
0.508053	1.04768	0.955559	0.984389	0.959075	1.00197	1.18254	0.913359	0.96576	0.802096	0.886081
Ba/f3 EGFR S768_D770dup	Replicate 2
concentration(nM)	Osimertinib					Osimertinib+JMT101 10ug/ml
10000	0.064661	0.057947	0.05929	0.058618	0.05929	0.071801	0.056913	0.05962	0.055559	0.060296
3333.33	0.061304	0.055261	0.056604	0.054589	0.056604	0.06165	0.052852	0.056236	0.052852	0.054883
1111.11	0.076747	0.065333	0.07339	0.067347	0.06869	0.067064	0.057589	0.060296	0.060973	0.063003
370.37	0.213053	0.157994	0.168737	0.192238	0.200967	0.131353	0.106991	0.106991	0.104284	0.109698
123.457	0.682401	0.615255	0.661586	0.650171	0.727389	0.321513	0.276172	0.25384	0.288354	0.274142
41.1523	1.02619	0.902639	0.996643	0.857651	0.896596	0.457535	0.455505	0.429113	0.479867	0.470393
13.7174	1.05439	0.93554	1.04633	0.899953	0.858994	0.742438	0.640252	0.625364	0.579346	0.611152
4.57247	1.18331	0.912711	0.989257	0.857651	0.895253	0.777627	0.723489	0.743114	0.730933	0.736347
1.52416	1.16383	1.00672	1.08125	0.963741	0.959713	1.00365	0.771537	0.818231	0.783041	0.840563
0.508053	1.15511	1.02082	1.06177	1.01947	1.03022	1.04899	0.940719	0.91974	0.954253	0.976585
Ba/f3 EGFR S768_D770dup	Replicate 3
concentration(nM)	Osimertinib					Osimertinib+JMT101 10ug/ml
10000	0.071064	0.058298	0.061844	0.058298	0.063262	0.090935	0.075732	0.078582	0.074781	0.077632
3333.33	0.066809	0.055461	0.059007	0.05617	0.058298	0.083333	0.06908	0.073831	0.06908	0.072881
1111.11	0.063262	0.057589	0.061135	0.057589	0.060426	0.077632	0.07003	0.071931	0.06908	0.071931
370.37	0.10227	0.098014	0.098014	0.107943	0.107234	0.104238	0.104238	0.089985	0.087134	0.081433
123.457	0.498014	0.508652	0.456879	0.498723	0.57461	0.278126	0.254371	0.24962	0.273375	0.261973
41.1523	0.944113	0.871773	0.777447	0.713617	0.837021	0.596446	0.506176	0.504276	0.562239	0.552737
13.7174	1.06468	0.936312	0.897305	0.860426	0.926383	0.804542	0.669612	0.662961	0.695268	0.621152
4.57247	0.954043	0.94766	0.943404	0.86539	0.900851	0.848252	0.681965	0.729475	0.677214	0.737077
1.52416	1.12355	0.999433	1.07461	0.934894	0.960426	0.97558	0.827347	0.831148	0.802642	0.764633
0.508053	1.17674	1.04766	1.07319	0.998723	1.03064	1.13427	0.909065	0.997434	0.844451	0.891961
Ba/f3 EGFR N771_H773dup	Replicate 1
concentration(nM)	afatinib					afatinib+JMT101 10ug/ml						prism
10000	0.076821	0.064595	0.073765	0.065614	0.06867	0.072278	0.057783	0.062615	0.05875	0.059716		stastical analysis	NPH IC50(nM)	Afatinib	afatinib+JMT101 10ug/ml	Osimertinib	Osimertinib+JMT101 10ug/ml
3333.33	0.078859	0.063576	0.075802	0.062557	0.070708	0.071311	0.065514	0.057783	0.05875	0.059716			Replicate 1	31.39	7.5	46.95	21.95
1111.11	0.074783	0.065614	0.071727	0.065614	0.069689	0.067446	0.055851	0.05875	0.054885	0.05875			Replicate 2	22.12	3.442	63.94	8.768
370.37	0.079878	0.064595	0.069689	0.063576	0.069689	0.062615	0.054885	0.056817	0.053918	0.054885			Replicate3	32.64	14.54	43.09	10.6
123.457	0.151197	0.133877	0.114519	0.138971	0.154254	0.06648	0.055851	0.059716	0.055851	0.060682			STDEV	5.74697	5.61537	11.0927	7.14077
41.1523	0.503719	0.442588	0.429343	0.44972	0.521039	0.151512	0.096434	0.118659	0.094502	0.130254			mean	28.72	8.494	51.33	13.77
13.7174	0.87458	0.733979	0.763525	0.752318	0.794091	0.560247	0.302251	0.41434	0.33124	0.495507			P value	0.0121		0.0079
4.57247	1.0865	0.826694	0.960163	0.892919	0.957106		0.762199	0.895545	0.770896	0.900377			P value summary	*		**
1.52416	1.02129	0.965257	0.8919	0.872542	0.933673		0.968016	0.992173	0.9255	1.10523		The curve graphs were drawn through data from Replicate 1
0.508053	1.14559	0.917371	0.98971	0.942843	0.978502		1.05498	1.0888	1.07721	1.01923		The box charts were drawn through IC50 data from Replicate 1,2,3.
Ba/f3 EGFR N771_H773dup	Replicate 2
concentration(nM)	afatinib					afatinib+JMT101 10ug/ml
10000	0.018811	0.003216	0.007115	-0.00166	0.001267	0.01757	0.003904	0.007809	0	0.003904
3333.33	-0.00068	0.010039	0.00614	0.000292	0.001267	0.026354	0.002928	0.005857	-0.00293	-0.00098
1111.11	0.013938	0.002242	0.00809	-0.00068	0.000292	0.012689	0.00488	0.006833	0	0.000976
370.37	0.010039	0.0022417	0.007115	-0.014327	0.007115	0.008785	0.005857	0.007809	0	0.001952
123.457	0.025634	0.049025	0.019786	0.030507	0.043177	0.0107369	0.0068326	0.0087848	0.0029283	0.0029283
41.1523	0.269298	0.319006	0.291715		0.210819	0.020498	0.015617	0.025378	0.01757	0.016593
13.7174	0.826803	0.870663	0.767349	0.776121	0.796589	0.107369	0.166911	0.159102	0.213763	0.186432
4.57247	1.02661	0.99347	1.02368	0.92037	0.977875	0.496828	0.487067	0.494876	0.560273	0.509517
1.52416	1.16598	1.0617	1.02953	1.04025	0.947661	0.93509	0.851147	0.917521	0.855051	0.869693
0.508053	1.14064	1.03051	1.05682	1.04805	1.08119	0.998536	0.982918	1.04539	0.980966	0.920449
Ba/f3 EGFR N771_H773dup	Replicate 3
concentration(nM)	afatinib					afatinib+JMT101 10ug/ml
10000	0.061297	0.051344	0.054662	0.050514	0.053832	0.055864	0.050537	0.049775	0.049775	0.049775
3333.33	0.057979	0.051344	0.056321	0.048026	0.053832	0.052059	0.04597	0.052059	0.048253	0.049775
1111.11	0.0538321	0.0488553	0.0505143	0.0496848	0.0513437	0.050537	0.048253	0.049775	0.046731	0.049014
370.37	0.060468	0.049685	0.052173	0.048855	0.052173	0.0528198	0.0490144	0.0490144	0.0474922	0.0505366
123.457	0.158344	0.142585	0.132631	0.168298	0.197329	0.064997	0.050537	0.05282	0.049775	0
41.1523	0.536579	0.512525	0.481005	0.479346	0.530773	0.246137	0.170028	0.231677	0.164701	0.259837
13.7174	1.00191	0.742286	0.770488	0.723208	0.832697	0.733237	0.660172	0.687571	0.669305	0.785752
4.57247	1.11969	0.894907	0.928086	0.875	0.975365	1.06736	0.910572	0.937971	0.942537	0.929599
1.52416	1.06495	0.950481	0.98366	0.903202	0.978683	1.15564	0.996575	0.940254	1.04757	1.06964
0.508053	1.13296	1.01933	1.10642	1.04919	1.09066	1.23251	1.07725	1.13814	1.11302	1.13509
Ba/f3 EGFR N771_H773dup	Replicate 1
concentration(nM)	osimertinib					osimertinib+JMT101 10ug/ml
10000	0.109397	0.094082	0.091894	0.086424	0.092988	0.101401	0.086315	0.091703	0.085237	0.089547
3333.33	0.102833	0.084236	0.087518	0.08533	0.087518	0.102478	0.083082	0.087392	0.082004	0.083082
1111.11	0.0908	0.080954	0.082048	0.078766	0.082048	0.0970905	0.077694	0.0841595	0.077694	0.0787716
370.37	0.089706	0.075484	0.078766	0.075484	0.077672	0.089547	0.073384	0.078772	0.072306	0.073384
123.457	0.227546	0.106115	0.152062	0.110491	0.158626	0.107866	0.085237	0.085237	0.087392	0.093858
41.1523	0.866426	0.61153	0.69686	0.632316	0.750465	0.36972	0.320151	0.240409	0.287823	0.361099
13.7174	1.00536	0.86205	0.879554	0.836889	0.932064	0.893427	0.729634	0.757651	0.758728	0.817996
4.57247	1.20665	0.948474	0.996609	0.939722	1.01302	1.04429	0.896659	0.878341	0.890194	0.910668
1.52416	1.15305	0.944098	0.967071	0.938628	1.01302	1.16606	0.904203	0.972091	0.960237	0.989332
0.508053	1.23291	0.909091	1.09507	0.926594	1.07647	1.1111	0.864332	0.954849	0.912823	1.07338
Ba/f3 EGFR N771_H773dup	Replicate 2
concentration(nM)	osimertinib					osimertinib+JMT101 10ug/ml
10000	0.015105	0.004106	0.010705	0.003373	0.004106	0.023866	0.011979	0.017465	0.004663	0.016551
3333.33	0.011439	0.004106	0.009239	0.003373	0.005573	0.022037	0.01015	0.015636	0.01015	0.012893
1111.11	0.012172	0.007039	0.009972	0.006306	0.015838	0.030267	0.01015	0.015636	0.007407	0.01015
370.37	0.011439	0.001173	0.007772	0.003373	0.003373	0.025695	0.011979	0.015636	0.006492	0.014722
123.457	0.082563	0.152222	0.125092	0.191817	0.460185	0.017465	0.007407	0.013808	0.006492	0.01015
41.1523	0.711688	0.747617	0.69409	0.739551	0.686758	0.074159	0.061357	0.058614	0.069587	0.057699
13.7174	0.945593	0.848805	0.927995	0.825341	0.83414	0.333851	0.365856	0.357626	0.374086	0.369514
4.57247	0.980789	0.941194	0.965391	1.02845		0.620062	0.643837	0.616405	0.594459	0.517648
1.52416	1.00205	0.911864	0.974923	0.91773	0.876668	0.74808	0.692301	0.758138	0.66304	0.710589
0.508053	1.06658	0.984455	0.893533	0.926529		0.857809	0.766368	0.828548	0.789228	0.786485
Ba/f3 EGFR N771_H773dup	Replicate 3
concentration(nM)	osimertinib					osimertinib+JMT101 10ug/ml
10000	0.071073	0.055116	0.060026	0.053888	0.055729	0.069335	0.05862	0.060511	0.056729	0.05925
3333.33	0.061253	0.052661	0.055116	0.051433	0.052661	0.069965	0.056098	0.05862	0.054207	0.056098
1111.11	0.055729	0.048364	0.050206	0.045909	0.048364	0.0567286	0.0542074	0.0548377	0.0504255	0.0510558
370.37	0.0514331	0.0477506	0.0489781	0.0446818	0.046523	0.061141	0.049795	0.051686	0.048535	0.049795
123.457	0.083349	0.076597	0.068618	0.078439	0.11465	0.068074	0.056729	0.056098	0.056729	0.05925
41.1523	0.821703	0.663352	0.555331	0.625913	0.68422	0.192247	0.181532	0.151276	0.171447	0.184683
13.7174	0.999693	0.832137	0.802062	0.816179	0.828454	0.726757	0.519382	0.4948	0.558462	0.642925
4.57247	1.04511	0.958571	0.933407	0.847481	0.923587	0.778443	0.75197	0.697762	0.704066	0.840214
1.52416	1.1918	0.935862	0.979439	0.940772	0.972074	0.986448	0.980145	0.932241	0.994642	0.978254
0.508053	1.19119	0.954275	1.01565	0.965323	1.00583	1.12701	1.07091	1.0583	1.00914	1.03309

## Sheet: Fig S1c，1e
Group (tumor size, mm3)	No.	Days after treatment
		0	3	7	10	14
	A33011	83	157	478	882	1632
Vehicle,	A33106	88	174	537	1087	2091
PO, QD	A33015	94	212	559	943	1631
	A33089	96	218	648	1127	1773
	A33029	103	218	510	778	1257
	A33112	111	265	579	967	1750
	A33108	109	230	516	849	1336
	A33057	125	286	483	736	1285
	Mean	101	220	539	921	1595
	SEM	5	15	20	49	102
	A33002	79	182	360	474	544
Poziotinib,	A33091	89	129	203	339	766
0.5 mg/kg,	A33077	92	161	341	523	968
PO, QD	A33070	95	240	453	825	1262
	A33031	99	239	526	801	1110
	A33043	105	204	409	693	1142
	A33037	116	249	483	671	1197
	A33074	132	252	461	728	1090
	Mean	101	207	404	632	1010
	SEM	6	16	36	60	86
	A33098	85	230	567	796	1083
Afatinib,	A33051	88	171	256	419	656
15 mg/kg,	A33038	93	218	459	782	1279
PO, QD	A33084	97	160	291	485	884
	A33020	103	239	468	723	1229
	A33079	104	165	324	640	959
	A33080	116	225	414	791	1541
	A33075	121	275	630	911	1401
	Mean	101	210	426	693	1129
	SEM	4	14	47	59	103
	A33023	80	152	323	404	772
Osimertinib,	A33017	88	141	290	656	998
25 mg/kg,	A33082	92	166	262	410	738
PO, QD	A33013	96	203	394	639	868
	A33004	104	220	459	598	1205
	A33050	107	255	377	542	859
	A33045	115	224	341	781	1042
	A33018	125	282	613	825	1461
		101	205	382	607	993
		5	18	39	54	86
	A33069	86	108	96	232	500
JMT101,	A33065	86	167	260	345	599
50 mg/kg,	A33107	94	137	149	324	555
IV, BIW	A33110	97	119	177	399	741
	A33021	102	125	198	405	619
	A33059	106	116	208	433	626
	A33007	117	135	223	579	1040
	A33016	120	135	342	438	935
	Mean	101	130	207	394	702
	SEM	5	6	26	36	68
	A33092	82	88	93	232	215
Afatinib+JMT101,	A33073	87	86	94	276	168
15 mg/kg, PO, QD+50 mg/kg, IV, BIW	A33006	95	75	111	175	355
	A33005	97	76	111	131	180
	A33008	98	117	116	152	341
	A33053	108	91	52	110	232
	A33019	118	124	131	160	343
	A33014	120	96	102	188	334
	Mean	101	94	101	178	271
	SEM	5	6	8	19	28
	A33102	81	76	35	41	49
Osimertinib+JMT101,	A33093	87	83	65	57	54
25 mg/kg, PO, QD+50 mg/kg, IV, BIW	A33087	91	56	36	41	36
	A33046	95	84	30	38	72
	A33097	98	89	46	53	78
	A33042	106	77	40	42	45
	A33010	113	79	31	32	67
	A33111	135	75	45	50	51
	Mean	101	77	41	44	57
	SEM	6	3	4	3	5

[truncated: 13 more sheets: Fig S1d, Fig S1f, Fig S2a, Fig S2b, Fig S3, Fig S4, Fig S5, Fig S6, Fig S8, Fig S9a, Fig S9b, Fig S10a-b, Fig S10c-d]
